# Supplementary material for: Biological outcome and mapping of total factor cascades in response to HIF induction during regenerative angiogenesis
Source: Oncotarget. 2016 Feb 25;7(11):12102–20. doi: 10.18632/oncotarget.7728 (PMC4914272; doi:10.18632/oncotarget.7728)
Supplement: Supplementary file 3 [file oncotarget-07-12102-s003.xlsx]

## Sheet: HYPOXIA
Gene Symbol HUMAN Hif dependent	CORRESPONDING Gene Symbol ZEBRAFISH HIF dependent	HIF dependent genes in NCf/HCf	HIF independent genes in NCf/HCf
PKM2		psmc4	LOC563490; si:ch211-113a14.15; si:dkey-108k21.17; si:dkey-108k21.27; si:ch73-36p18.3; zgc:194989; zgc:173587; LOC100330556; LOC564421; wu:fe11b02; zgc:112234; LOC100333322; LOC101884412; LOC100004810; ano9a; LOC100538106; LOC100536401; LOC103911340; LOC100000783; LOC103908687; LOC100006331; zgc:110434; LOC100536331; zgc:173585; si:dkey-108k21.11; zgc:114046; si:dkey-261m9.6; LOC100149997; LOC1000…
KDM4B	kdm4b	apex1	LOC100329742
DARS	dars	spry2	LOC100330288
NAT10	nat10	tk1	LOC100330499
KIAA1715	lnpb; lnpa	hmmr	LOC100330645; hnrnpul1
RTBDN		pmm2	LOC100330918
RNF145	rnf145b	nek2	LOC100330952
VKORC1	vkorc1	psmd7	LOC100331149; osbpl1a
CA9	ca9	rcc1	LOC100331439; slc29a1a
KANK2	kank2	dhcr7	LOC100331568
GBA	gba	rnaseh2a	LOC100332526
LOX	loxa	rdh12	LOC100332843
C4orf3		mt2	LOC100332905
IQCG	si:ch211-222m18.3	psme3	LOC100332943
LMLN	lmln	stat3	LOC100332969
PLOD3	plod3; wu:fb72h05	hk1	LOC100333421; zgc:172282
ZNHIT1	znhit1	dnajc21	LOC100333585; papd4
DENND1A	dennd1a	twistnb	LOC100333625
GBE1	gbe1a; gbe1	rrm2	LOC100333733
CCDC58	ccdc58	wee1	LOC100333765
FAM162A	fam162a	cldnh	LOC100334730; zgc:171967
PLOD2	plod2	psmc2	LOC100334765
SEC61G	sec61g	kpna2	LOC100335008
C1orf231		ppih	LOC100534979; LOC103910465; LOC103908714
MMACHC	mmachc	mcm4	LOC100535100
CRABP1	crabp1b; crabp1a	pole2	LOC100535316; rnf213a
FNTB	fntb	ssb	LOC100535338
PRKCDBP	sdpra; sdprb	prdx6	LOC100535530
HK2	hk2	wars	LOC100535683
JUNB	junba; junbb	ect2	LOC100535694
EIF5A	eif5a	mthfd2	LOC100535969
LY6K		txnl1	LOC100536294
SEC24A	sec24a	rad51	LOC100536317
C1orf69		zgc:123096	LOC100536469
KDM4C	kdm4c	nr1d1	LOC100536575; rccd1
MTP18		maff	LOC100537314; msh3
PGK1	pgk1	glrx	LOC100537347
BNIP3L	bnip3la; bnip3lb	psmc3	LOC100537435
GAPDH	gapdh	dhfr	LOC100538179; LOC560368
SLC2A1	slc2a1a; slc2a1b	fdps	LOC101882017
PFKFB4	pfkfb4a; pfkfb4b	slc35e1	LOC101882918; si:dkey-27o4.1
TK1	tk1	carhsp1	LOC101885552; vegfbb
AFMID	afmid	mcm5	LOC101885866
ZNF770	si:dkey-30k6.5	tyms	LOC101886286
PPP1R3G		zmpste24	LOC101886628
PSMA1	psma1	cyp51	LOC103908885
ALDOA	aldoab; aldoaa	uba1	LOC103910465; LOC100534979; LOC103908714
C10orf28		pdp2	LOC103910561; znf1124; zgc:174624; LOC100535934; LOC101883514; zgc:173614; LOC100149645; LOC100534762
PAIP2		hmgcs1	LOC553302; si:dkey-33c14.6; LOC796738; LOC100332930; LOC796667; LOC100149352
C14orf133		psmd13	LOC555713
AHSA1	ahsa1b	trabd	LOC556764
C8orf58		mcrs1	LOC556879; p4ha1a
RARA	rarab; raraa	mao	LOC556955; hmha1b
RAPGEF6		pgd	LOC558044
HAGH	hagh	atf3	LOC558201
FAHD1	fahd1	ccnb2	LOC559232
LOC100131434		pitpnb	LOC559520
CXorf40A	zgc:110222	ddx18	LOC559859; rfesd
RDH11	rdh12	gclc	LOC559936
PCTK3		rpa2	LOC560816; pvrl2l
RABL3	rabl3	atad1b	LOC561429; syt7b
GTF2E1	gtf2e1	hspa9	LOC561772
STC2	stc2a; stc2b	psmb1	LOC562279
AK2	ak2	trip13	LOC562793
CCDC115	ccdc115	atad3b	LOC564496; pias1b
ANG		dtl	LOC564868
RNASE4		s100a1	LOC565210; flvcr2b
MGAT5B		pola2	LOC565735
NUDT18	nudt18	chchd2	LOC566221
STAT6	stat6	abhd4	LOC566530
INSIG2	insig2	msh2	LOC567058
SYDE1	syde1	nr4a3	LOC568883
MPI	mpi	phb	LOC570116
C6orf123		ddx56	LOC571044; si:ch73-219d10.1
ANKRD37	ankrd37	htatip2	LOC571789
RMRP		uhrf1	LOC571912
CCDC107		smc2	LOC573741
TNFRSF12A		pcna	LOC792708
HCFC1R1		sgk1	LOC792889; parla
THOC6	thoc6	plk1	LOC793121
CASC4	casc4	cdk2	LOC793560; LOC101882069
MXI1	mxi1	thoc6	LOC796299
WSB1	wsb1	elovl6	LOC796572
RLF	rlf	hey1	LOC798778
TMEM45A	tmem45a	ciapin1	LOC799265
KIAA2013	si:dkeyp-104h9.5	slc33a1	LOC799850
PLOD1	plod1a	pold1	aaas
CITED2	cited2	nfil3	aagab
DKFZP686I15217		hspb1	aak1a; aak1
RELT	relt		aanat1; aanat2
NUMB	numb		aars
BPNT1	bpnt1		aarsd1
IARS2	iars2		aatf
RBPJ	rbpjb		abca2
ALKBH5	alkbh5		abca3b
SNRPE	snrpe		abca5
ORAI3			abcb10
PLAGL1			abcb6a; abcb6b
HYMAI			abcb9
TNFRSF10D	hdr; tnfrsfa		abcc1
GLRX	glrx		abcc3
FAM13A	fam13a		abcc4
UTP23	utp23		abcc5
FAM131C	fam131c		abcd3a
ALDOC	aldocb		abcg2a
FIGNL2			abhd14a
KCNE4	kcne4		abhd14b
TOP3A	top3a		abhd15a
SMCR8	smcr8a		abhd8a
SNAI2	snai2		abi1b
ACACA	acaca		abi3a; abi3b
TADA2A	tada2a		abl1
FLJ41603			abl2
CLK1	clk4b; clk4a		ablim1a
MZF1			abt1
MGC2752			abtb2b
FOSL2	fosl2		acaa1
ANGPTL4	angptl4		acaa2
DDX21	ddx21		acaca
SAP30			acad11
NFE2L1	nfe2l1b		acadm
HIST4H4	zgc:153409; si:dkey-108k21.18; zgc:163040; si:ch211-113a14.6; si:ch73-36p18.4; LOC794549; LOC100150038; hist1h4l; si:dkey-261m9.13; zgc:154164; LOC100004171; LOC100329358; LOC103908680; LOC103911339; si:ch211-113a14.17; LOC562770; si:dkey-108k21.12		acadvl
H2AFJ			acbd4
NOL3			acbd5a; acbd5b
SPAG4			acbd6
RCOR2	rcor2		acot7
ABT1	abt1		acot9.1; acot9.2
C10orf75			acox1
IL12B	il12ba; si:ch211-213n8.3; si:dkey-88e18.2		acp6
ENO2	eno2		acsf3
NDUFB8	ndufb8		actc1b
HOXC10	hoxc10a		actl6a
PCF11	pcf11		actn1
ENO1	eno1b		actr1
LOC100132163			actr10
LEKR1	lekr1		actr3b
NGLY1	ngly1		acvr1ba; acvr1bb
OXSM	oxsm		acvr2b; LOC100331938
LOC100216545			ada
MLL5			adal
NCRNA00051			adam10a
LAMA5	lama5		adam12
CUTA			adam15
SYNGAP1	syngap1a		adam17b; adam17a
C21orf66			adam19a
C21orf49			adam22
LONP1	lonp1		adam9
TMEM146			adamts1
UFSP2	ufsp2		adamts13
C4orf47	zgc:153146		adamts6
PIP5KL1	pip5kl1		adar
KIAA0947			adarb2
TRIT1	trit1		adat2
MEA1	mea1		adat3
KLHDC3	klhdc3		adck1
CNOT8	cnot8		adck4
GNAI3	gnai3		adck5
AURKA	aurka		adcy6b; adcy6a
CSTF1	cstf1		adcy9
CLTC	cltcb; cltca		add3a; add3b
RSRC2	rsrc2		adh5
KNTC1	kntc1		adka; adkb
ATP13A2	atp13a2		adma; LOC570100
ZNF789			adnp
PNRC1	pnrc1		adoa; adob
PPAT	ppat		adora2b
PAICS	paics		adpgk
NMRAL1			adprhl1
HMOX2	hmox2b; hmox2a		adprhl2
C2CD3	c2cd3		adra1ba; adra1bb
PPME1	ppme1		adrb2a; adrb2b
C8orf86			adrm1
BCL6	bcl6a		adsl
KDM3A			adssl1
GOLGA8A	golga2		afap1l1b; afap1l1a
PGAM1	pgam1b; pgam1a		aff4
POU2F1	pou2f1b		afg3l2
TRPS1	trps1		afmid
CKB	ckba; ckbb		aga
SS18	ss18		agap1
FMNL1	fmnl1a		agbl5
AVPI1			aggf1
TXNDC6			agla
RALGPS2	ralgps2		agpat2
PACSIN2	pacsin2		agpat5
MTR	mtr		agrp
MLLT3	mllt3		agtpbp1
BBX	bbx		agtrap
S1PR4	s1pr4		agxta; agxtb
MED11	med11		ahcy
C15orf23			ahcyl2
CXorf40B	zgc:110222		ahnak
LOC100272228			ahsa1b
ZNF786			ahsg1
WDR36	wdr36		aif1l
AARSD1	aarsd1		aifm1
RUNDC1	si:dkey-151m15.5		aig1
CNOT2	cnot2		aimp2
VDAC2	vdac2		aire
NFIL3	nfil3		ak1
SNX16	snx16		ak2
ITIH4	zgc:112265; itih3b		ak3
MUSTN1	mustn1a; mustn1		ak7b; ak7a
CALCOCO1	calcoco1a; tceb3		akap10
ITFG2	itfg2		akap12b; akap12a
RNF187			akap8l
SKP1	skp1		akt1s1
FAM174A			akt2
MED15	med15		akt2l
PUS10	pus10		aktip
PEX13	pex13		alcama; alcamb
MT1X			aldh16a1
ADAR	adar		aldh18a1
RIOK3	riok3		aldh3a2a; aldh3a1
ABCA5	abca5		aldh3b1
AMN1	amn1		aldh5a1
VASN	vasna; vasnb		aldh6a1
CSRP2	csrp2		aldh7a1
ATP2B4	atp2b3a; atp2b3b		aldh9a1a.1; aldh9a1a.2
LEO1	leo1		aldoab; aldoaa
TIAL1	tial1		aldocb
MGC16121			alg10
MIR503			alg13
MIR424			alg14
PTGER4	ptger4b; ptger4a		alg2
PYGL			alg3
NAB2	nab2		alg8
C7orf68			alg9
UBE2D3	ube2d3		alkbh5
CISD2	cisd2		alkbh7
FAM110C			alox5b.2; alox5a; alox5b.3
TMEM144	tmem144a		alx1
PMP22	pmp22b		amd1
ESRP2	esrp2		amigo1
SNAPC3	snapc3		ammecr1
RAP2B	rap2b		amn1
SOS1	sos1		amotl1
LCMT2	lcmt2		amotl2a; amotl2b
ADAL	adal		ampd2b; ampd2a
BTG1	btg1		anapc1
ARHGEF7	arhgef7a		anapc13
RNF182	rnf182		anapc5
C3orf21			anapc7
YWHAG	ywhag1; ywhag2		angel1
TTC30A	flr		angel2
ANGPTL6	angptl6		angpt1
PPAN	ppan		angptl2a; angptl2b; LOC100536883
PPAN-P2RY11	ppan		angptl4
SNORD105			angptl6
SNORD105B			ank3a; ank3b
P2RY11	p2ry11		ankfy1
ZNF160			ankhb; ankha
TUBGCP5	tubgcp5		ankhd1
PDZD7	pdzd7a		ankle2
SFXN3	sfxn3		ankmy2a; ankmy2b
PLAA	plaa		ankrd12
IFT74	ift74		ankrd13a
P4HA2	p4ha2		ankrd13b
FRYL	fryl		ankrd13c
PPP1R13L	ppp1r13l		ankrd16
CD3EAP	cd3eap		ankrd27
PDE8A	pde8a		ankrd28b
HMHA1	LOC556955; hmha1b		ankrd29
IRF2BP2	irf2bp2a; irf2bp2b		ankrd34a
TBC1D8B	si:dkey-110k5.6		ankrd37
RAB30	rab30		ankrd40
SHC1	shc1		ankrd54
CKS1B	cks1b		ankrd9
RSBN1			ankzf1
ZNF782	LOC103910465; LOC100534979; LOC103908714		anln
ZDBF2			ano6
GPR84	gpr84		ano8b
MAGOHB	magoh		anp32a
FAAH2	faah2a; faah2b		anp32e
SSR1	ssr1		anxa11b; anxa11a
GADD45GIP1	gadd45gip1		anxa2a; anxa2b
TSPAN16			anxa4
ATG3	atg3		ap1ar
SLC35A5	slc35a5		ap1s2
PIH1D1	pih1d1		ap2b1
ALDH16A1	aldh16a1		ap2m1a; ap2m1b
HMG20B	hmg20b		ap3d1
MKRN3	mkrn1		ap3s2
C14orf43			ap4b1
CHCHD8			ap4e1
PAAF1			apaf1
RAB6A	rab41		apbb3
TPCN2	tpcn2		aph1b
HECTD2	hectd2		apip
MIR29C			apoa1bp
MIR29B2			apoer2
IL20	il34		apof
UPRT	uprt		apol1; si:rp71-1g18.13; LOC100150119
SMEK2			appl1
COX5A	cox5aa; cox5ab		aprt
C9orf11			aqp10a; aqp10b
TCFL5			aqp11
MYO9A	myo9aa		aqp3b; aqp3a
SENP8	senp8		aqr
SPRED1	spred1		araf
CLPB	LOC103908885		arfgap2
SNRPD2	snrpd2		arfgef2
QPCTL	qpctla; qpctlb		arfip1
SMC2	smc2		arfip2b; arfip2a
C18orf19			arhgap1
RNMT	rnmt		arhgap11a
IMAA			arhgap12b
SLC36A4	slc36a4		arhgap17b
PTK2	ptk2ab		arhgap18
PSMA6	psma6b		arhgap19
P4HA1	LOC556879; p4ha1a		arhgap21b; LOC556095
CDA	cda		arhgap23a
GRAMD4	gramd4b; gramd4a		arhgap29a; arhgap29b
ZFHX3	zfhx3		arhgap4b; arhgap4a
CELSR3			arhgap5
CD68	wu:fb66f03		arhgef18b
MPDU1	mpdu1b		arhgef7a
DET1	det1		arid1ab
CBX5	cbx5		arid1b
SH3BP2	sh3bp2		arid2
CCDC43	ccdc43		arid3b
MESDC2	mesdc2		arid4a
PFKP	pfkpb; pfkpa		arid4b
ZNF33A	LOC103910465; LOC100534979; LOC103908714		arid5a
FLJ39739			arid5b
LOC100286793			arih1l; arih1
CCNG2	ccng2		arl1
SMARCC1	smarcc1a; smarcc1b		arl13b
SNX15	snx15		arl16
NEK6	nek6		arl2
ZNF250	znf1124; zgc:174624; LOC103910561; LOC100535934; LOC101883514; zgc:173614; LOC100149645; LOC100534762		arl4aa
OSMR			arl5a
ATG9A	atg9a		arl6
ANKZF1	ankzf1		arl6ip5b; arl6ip5a
P4HB	p4hb		armc10
DDIT4	ddit4		armc5
TP53I3			armc8
SMAD6	smad6		arnt
NEK7	nek7		arpc2
OXSR1	oxsr1b; oxsr1a		arpp19a; LOC103909813; arpp19b
ARL4A	arl4aa		arrb1
DMXL1	LOC100333625		arrb2b; arrb2a
CARHSP1	carhsp1		arrdc2
CTDSPL2	ctdspl2a		arrdc3a
TBK1	tbk1		art4; si:ch211-51i16.1
PMVK	pmvk		arv1
EED	eed		asah1a; asah1b
RAG1AP1			asah2
DPM3	dpm3		asb11
ASPH	asph		asb13b; asb13a.1
ALOXE3	zgc:152891; si:dkey-17e16.9		asb2a.1; LOC100536271; asb2b
LOC143666			asb5b; zgc:112531
PHRF1	phrf1		asb7
IVNS1ABP	ivns1abpa		asb8
RALGDS	si:ch211-251j10.3		ascc1
SERPINE1	serpine1		ash1l
SLC39A1	slc39a1		asl
CREB3L4			asmtl
S100A10	s100a10a; s100a10b		asph
MALL			aspscr1
ZNF296	znf296		ass1
GEMIN7	gemin7		aste1
MPP2	mpp2b; mpp2a		asxl1
ADM	adma; LOC570100		asxl2
C10orf140			atad5a; rnf135; atad5b
RFX3	rfx3		ate1
HAS2	has2		atf1
HAS2AS			atf2
C6orf176			atf6
LOC441177			atf7ip
TMED7-TICAM2	tmed7		atg12
TMED7	tmed7		atg16l2
C3orf10			atg3
CCDC114	ccdc114		atg4a
EMP3	emp3b		atg4c
MIR193B			atg5
GALK2	galk2		atg9a
FERMT2	fermt2		atic
CCDC52			atl1
NCKIPSD	nckipsd		atl2
DUSP9			atl3
THRB	thrb		atm
POLI	poli		atoh7
CEP192	cep192		atp13a2
RBM8A	rbm8a		atp1b1b; atp1b1a
ARL6	arl6		atp1b3b; atp1b3a
UBB			atp2b3a; atp2b3b
SNAPIN	snapin		atp2c1
GLTSCR2	gltscr2		atp5g1
OPA3	opa3		atp5l
LPHN1			atp5o
PTPRJ	ptprja		atp6ap1a; atp6ap1b
AGGF1	aggf1		atp6v0a1b; atp6v0a1a
CECR5	cecr5		atp6v0a2b; atp6v0a2a
CECR4			atp6v0b
AKT1S1	akt1s1		atp6v0d1
TBC1D17	tbc1d17		atp6v0e1
VASP	vaspb; vaspa		atp6v1ab; atp6v1aa
PER1	per1a; per1b		atp6v1c1a; atp6v1c1b
KIAA0753	si:dkey-243i1.1		atp6v1d
TXNDC17	txndc17		atp6v1f
MAP3K11			atp7a
PCNXL3			atp8b4
CNFN	cnfn		atpaf2
HDAC3	hdac3		atpif1b; atpif1a
RELL2	rell2		atr
GRPEL1	grpel1		atrn
TFB1M	tfb1m		atxn1a
NIT2	nit2		atxn2
NFS1	nfs1		atxn2l
ROMO1	romo1		atxn3
NR2F2	nr2f2		atxn7l2b; atxn7l2a
SNX12	snx12		aurka
MED31	med31		aven
C17orf100			avl9
GRINL1A			azi2
STX6	stx6		b3galnt2
CRKL	crkl		b3gat3
NRG4			b4galt1l
IL6R	il6r		b4galt2
VGLL4	vgll4b		b4galt4
MGAT1	mgat1a; mgat1b		b4galt7
ID1	id1		b9d1
PDK1	pdk1		b9d2
ERO1L			bag1
STT3A	stt3a		bag3
XRRA1	xrra1		bag5
SPCS2	spcs2		bahcc1; LOC797750
PLA2G4A	pla2g4aa; pla2g4ab		banf1
NCK1	nck1b		banp
CHMP1B	chmp1b		bard1
TGFB3	tgfb3		basp1
C14orf179			batf3
DDX59	ddx59		baxa; LOC100004321
LOC283332			baz1a
POM121	pom121		baz1b
MAPKBP1	mapkbp1		bbs9
RPS6KA4	rps6ka4		bbx
FOXP2	foxp2		bc2
PDCD6IP	pdcd6ip		bcap29
ZNF432	LOC103910465; LOC100534979; LOC103908714		bcas2
UQCRC2	uqcrc2b		bckdha
SPTB	sptb		bckdhb
FUT11	fut11		bckdk
DOT1L	dot1l		bcl10
LRRC59	lrrc59		bcl11aa; bcl11ab
TSR1	tsr1		bcl6a
SGSM2	sgsm2		bcl9
PGM1	pgm1		bcl9l
TLN1	tln1		bcor
CREB3	creb3l3l		bdh1
C8orf31			bdkrb1
WRNIP1	wrnip1		bdnf
FLJ42709			bet1
NR2F1	nr2f1a		bet1l
EEF2K	eef2k		bhlha9
TRPT1	trpt1		bhlhe40
NUDT22	nudt22		bhlhe41
DNAJC4	dnajc4		bicc1a; bicc1b
LDHA	ldha		birc2
TET2	tet2		birc6
DHX40	dhx40		birc7
LUC7L3	luc7l3		blcap
PPP1R3E			blmh
CREBZF	crebzf		bloc1s1
CHD1L	chd1l		bloc1s2
C3orf17	si:dkey-22a1.3		bloc1s3
PANK1	pank1b		blvrb
ZNF318	znf318		blzf1
GABARAPL2	gabarapl2		bmi1b
ANKRD9	ankrd9		bmp1b; bmp1a
FOXN3	foxn3		bmp2b
MRPL23	mrpl23		bmpr1ab; bmpr1aa
WDR26	wdr26b; LOC559461		bmpr2b
MGST3	mgst3		bms1
ZC3HAV1L			bnc2
SLC4A9			bnip3
PIK3C3	pik3c3		bnip3la; bnip3lb
TMEM88	tmem88b; tmem88a		bod1
LSMD1			bola1
CYB5D1	cyb5d1		bola3
RPAP1	rpap1		bop1
SERGEF	sergef		bpnt1
RSU1	rsu1		bptf
SLC35A3	slc35a3a; slc35a3b		brd2a; brd2b
POLG	polg		brd4
KPNA5	kpna5		brd8; si:ch211-59d17.3
KCNIP3	kcnip3b; kcnip3a		brd9
MYL6B	zgc:163073; zgc:153867		bre
SRRM1	srrm1		brms1
DDX41			brpf1
SGOL2			brwd3
C2orf86			bsg
MDH1	mdh1ab		btaf1
EFNA1	efna1b; efna1a		btbd3b
ALG14	alg14		btbd9
FEM1C	fem1c		btd
NCRNA00162			btf3l4
RNF181	rnf181		btg1
LHX1	lhx1a		btg2
TMOD3	tmod2		bub1bb
PRDX6	prdx6		bub3
IP6K1	ip6k1		bud31
KCNN1	kcnn1a		bxdc2
HEXA	hexa		bzw1a; bzw1b
C15orf34			bzw2
LOC654433			c19h1orf109
PRICKLE3	LOC570116		c19h6orf47
DUS3L	dus3l		c19h9orf91
TMPRSS9	tmprss9		c1galt1c1
IPMK	ipmkb; ipmka		c1ql1
CISD1	cisd1		c1qtnf1
PRELID2			c23h20orf24
LPIN3	zgc:123305		c25h11orf24
VEGFA	vegfaa		c2cd3
TBC1D22A	tbc1d22a		c2h1orf27
SLC12A3	slc12a3		c3h7orf55
PPL	ppl		c5h9orf69
C14orf135			c9h3orf38
SLC25A45	slc25a45		ca12
FRMD8	frmd8		ca16b
TNIP1	tnip1		ca5a
GYPC	gypc		ca9
LOC100310782			cabin1
CGGBP1			cables1
ESPL1	espl1		cabp7b
LMBR1L	lmbr1l		cacna1f
PITPNM1			cacnb3a; cacnb3b
CDK2AP2	cdk2ap2		cacybp
RABGAP1	rabgap1		cad
PNPLA8	pnpla8; LOC101885865		calcoco1a; tceb3
CCDC151	ccdc151		cald1b
PRKCSH	prkcsh		calhm3
FAM57A			calm3a; calm2b; calm2a; calm1b; calm1a; calm3b
WDR89	wdr89		calr
C9orf30			calua
FTSJ1	ftsj1		camk1da
GOLGA1	golga1		camk1gb; camk1ga
SLC1A1	slc1a1		camkk1a
TMEM65	tmem65		cand1
SOD2	sod2		canx
FBL	fbl		cap1
AKAP10	akap10		capn7
ZNF10	LOC103910561; znf1124; zgc:174624; LOC100535934; LOC101883514; zgc:173614; LOC100149645; LOC100534762		capns1a; capns1b
NUF2	nuf2		caprin1a; caprin1b
ZSWIM5	zswim5		capzb
PHACTR4	phactr4b		card14
SPATC1			cars2
RNF165	rnf165b		casc3
HMG20A	hmg20a		casc4
SLTM	sltm		casc5
MYL6	myl6; zgc:153867		caskin2; LOC100535210
DPH3B			casp2
GUCY2F	gc2		casp8; casp8l1
PPID	ppid		casp9
LOC253724			cast
HSP90B1	hsp90b1		cav1
RAB21	zgc:154045		cav2
BHLHE41	bhlhe41		cbfb
NFKB2	nfkb2		cblb
TMEM57	tmem57b		cbr1
ATG12	atg12		cbwd
AP3S1			cbx3a
TARS	tars		cbx4
SLC25A4	slc25a4		cbx5
NF2	nf2a		cbx7a; cbx7b
PDE4DIP	si:ch211-242b18.1		cbx8b; cbx8a
ALG3	alg3		cby1
ECE2	ece2b		cc2d1b
RRAGA	rraga		ccbl1
OXR1	oxr1a		ccdc103
40063			ccdc106a; ccdc106b
GTPBP8	si:rp71-84d19.3		ccdc114
PARD3B			ccdc115
SEMA6B	si:ch211-168n16.1		ccdc12
RNF111	rnf111		ccdc124
EID1			ccdc126
FREQ			ccdc130
GTF2IRD2B			ccdc151
C5orf33			ccdc22
LRP1	lrp1		ccdc24
TULP3	LOC566221		ccdc25
H19			ccdc32
MIR675			ccdc40
DDX50	ddx21		ccdc43
DERL1	derl1		ccdc47
SFT2D3	sft2d3		ccdc53
ATP6V1F	atp6v1f		ccdc57
B9D1	b9d1		ccdc58
ZZEF1	zzef1		ccdc59
CYB5D2	cyb5d2		ccdc61
ZNF385A	znf385a		ccdc6b; ccdc6a
GRK5	grk5l		ccdc77
TMEM48			ccdc80
LZIC	lzic		ccdc82
NMNAT1	nmnat1		ccdc88c
RPL10	rpl10		ccdc9
SNORA70			ccdc90b
FOXH1	foxh1		ccdc94
LOC391322			ccdc97
CXCR4	cxcr4a; cxcr4b		ccna2
TFAP4	tfap4		ccnd1
NEAT1			ccnd3
SH3BP5L	sh3bp5lb; sh3bp5la		ccng2
KIAA1984			ccnh
NME1	nme2a; nme2b.1		ccni
NME1-NME2	nme2b.1		ccnl1a
DDX47	ddx47		ccno
CCDC80	ccdc80		ccnt1
EHD1	ehd1b; ehd1a		ccnt2a
HCG4P6			ccnyl1
PI4K2B	pi4k2b		cct2
DUSP12	dusp12		cct3
NFIA	nfia		cct5
RAP1GAP	rap1gap		cct6a
AP3S2	ap3s2		cct7
TAF2	taf2		cct8
C7orf60	zgc:153606		cd109
SPAG5	si:dkey-25o16.4		cd151l; cd151
BCL7C			cd164
CTF1			cd248b; cd248a
C14orf118			cd2bp2
TBC1D15	tbc1d15		cd3eap
PPP2R5B	ppp2r5b		cd44b
POLR3GL	polr3glb		cd63
ANKRD34A	ankrd34a		cda
CHRAC1	chrac1		cdc123
FOXD1	foxd1; zgc:162612		cdc16
LSG1	lsg1		cdc27
AFG3L2	afg3l2		cdc40
ZNF19			cdc42ep2
EDC3	edc3		cdc42l; cdc42l2
C11orf2			cdc42se1
MUC1			cdc5l
MIR92B			cdc6
PHC2	phc2b; phc2a		cdc73
DHRS13	dhrs13b; dhrs13a.2; dhrs13l1; dhrs13a.3; dhrs13a.1		cdca7a
ACN9			cdca7b
RICTOR	rictorb; rictora		cdca8
PES1	pes		cdh2
ZNF585A			cdipt
PIAS2	pias2		cdk2ap2
MAPK7	mapk7		cdk4
SSH1	ssh1b; ssh1		cdk5
TMEM179B	zgc:110591; tmem179b		cdk5rap3
TMEM223	tmem223		cdk6
CEP350	cep350		cdk7
PTP4A2	ptp4a2a		cdk8
MAP2K1	map2k1		cdkl1
MCM2	mcm2		cdkl5
PSMC4	psmc4		cdkn1a
ALX1	alx1		cdkn1ca
SERPINH1	serpinh1a; serpinh1b		cdkn2c
CLP1	clp1		cdkn2d
CENPF	cenpf		cdkn3
RAB11FIP1			cdon
ZNF655			cdr2l
CPOX	cpox		cds2
SFRS1			cdv3
CLK2	clk2b; clk2a		ceacam1; zgc:198329; si:ch211-264f5.6; si:dkey-250k15.7; si:dkeyp-97a10.3
HCN3	hcn3		cebpb
TXNDC12	txndc12		cebpd
BTF3L4	btf3l4		cebpz
NARF	narf		cecr5
ZNF696			celsr1b; celsr1a
PMS2L3			cenpa
PAQR5	paqr5b; paqr5a		cenpf
LPL	lpl; LOC101884800		cenph
MLLT1	mllt1b; mllt1a		cenpl
SBNO2	si:ch73-63e15.2		cenpp
SMYD2	smyd2a		cep120
SPEF2	spef2		cep152
NCRNA00188			cep170aa; cep170l
SNORD49B			cep192
SNORD49A			cep290
SNORD65			cep350
USP31			cep57
IKBIP			cep63
APAF1	apaf1		cep70
GUK1	guk1a		cep78
SFN	ywhaqb; ywhaqa		cep97
RNF139	rnf139		cept1b; cept1a
POM121C	pom121		cetn3
ZNF292	znf292b		cetp
MIR125B2			cfdp1
SCAND1			cfl1
SNORA68			cfl2
HSDL1	hsdl1		cflara
LRRC50			cgnb
CFDP1	cfdp1		chac1
SP1	sp1		chaf1a
EIF1AD	eif1ad		chata
BANF1	banf1		chchd4; zgc:101803
MAP3K8	map3k8		chchd5
ADAM15	adam15		chchd6a; chchd6b
EIF4A3	eif4a3		chd1l
ZNF598	znf598		chd2
FAM103A1			chd3
MOAP1			chd7
C14orf109			chek2
FABP3	fabp3		chic2
CDC73	cdc73		chico; aes
MICAL3			chka
YIF1B	yif1b		chm
KCNK6	kcnk6		chmp1a
PPOX	ppox		chmp1b
GSTM3	gstm.1; gstm.2; gstm.3		chmp2ba
RNU11			chmp4c
DYNLT3	dynlt3		chmp5a; chmp5b
CLCN2	clcn2a; LOC100333644		chn2
POLR2H	polr2h		chpf2
ARPM1			chrac1
MYNN	mynn		chrm4a
ZNF337			chrna9; LOC798522
GORASP2	gorasp2		chrnb1l; chrnb1
C17orf44			chrne
TIPIN	tipin		chst14
ACBD5	acbd5a; acbd5b		chst3b; chst3a
UXT	uxt		chst7
LOC100133957			chsy1
ACAD11	acad11		chtf8
UBA5	uba5		chuk
TMEM191A			cib1; LOC100536377
C21orf125			cinp
PC	pcxb		cirbpa; cirbpb
POLL	poll		cirbpb; cirbpa
RP11-529I10.4			cisd1
BRWD3	brwd3		cisd2
APOLD1	apol1; si:rp71-1g18.13; LOC100150119		cish; cishb
ZSCAN12			cited2
ADAMTS6	adamts6		ckba; ckbb
RAB34	rab34a		ckmb; ckma
RPL23A	rpl23a		cks1b
SNORD42B			clcc1
SNORD4A			clcf1
SNORD42A			clcn2a; LOC100333644
SNORD4B			clcn3
MLST8	mlst8		clcn6
C16orf79			cldn12
LOC145837			cldn7a; cldn7b
ZNF37A	LOC103910465; LOC100534979; LOC103908714		cldnc
CACNA1F	cacna1f		cldnd
CCDC22	ccdc22		cldnd1a; LOC554386
DNAJB5	dnajb5		clec16a
PPP1R3B	ppp1r3b		clic1
BIRC7	birc7		clic3
WISP2	wisp2		clk2b; clk2a
ANXA4	anxa4		clk4a
AXL			clk4b; clk4a
KRT17	krt97; cyt1l; krt15; krt91; krt1-19d; cyt1; krtt1c19e; zgc:109868; krt17; krt96; krt94; krt93		cln3
TOMM20	tomm20		cln5
SNORA14B			cln6a; cln6b
CCDC82	ccdc82		clns1a
JRKL			clp1
MDGA1			clpp
PTX3	ptx3b		clptm1l
RBL1	rbl1		clpxa
DBP	dbpb; dbpa		clstn1
SEC1			cltcb; cltca
PTRH2	ptrh2		cluap1
TMEM49			cmbl
SREBF1	srebf1		cmc1
PAFAH1B1	pafah1b1b; pafah1b1a		cmpk
CRYM	crym		cnbpa; cnbpb
NCRNA00169			cnfn
AK7	ak7b; ak7a		cnga4
VPS45	vps45		cnih4
FGGY	fggy		cnn2
SLC25A25	slc25a25b		cnnm2a; cnnm2b
HSPA9	hspa9		cnot1
FAM160A1	LOC100332943		cnot2
EXOSC5	exosc5		cnot3a; cnot3b
BCKDHA	bckdha		cnot4; cnot4b
EVI5L			cnot6l
CCDC101			cnot7
ZNF84	si:ch73-367f21.4; zgc:162972; si:ch211-202h22.10; si:ch1073-127d16.1; LOC103910602; LOC101884877		cnot8
CHKA	chka		cnp
UBE2R2	ube2r2		cnpy2
ING2	ing2		cntln
MIF	mif		cntnap1
C19orf60	si:ch211-87h14.3		coasy
TOB1	tob1a		cog3
USP3	usp3		cog4
SORD	sord		cog5
PUS7L	pus7l		cog7
IRAK4	irak4		coil
B3GALNT2	b3galnt2		col12a1; col12a1a
TIMM17A	timm17a		col14a1a
TRIM33	trim33		col16a1
HPRT1	hprt1		col1a1a; col1a1b
ANKRD58			col2a1a
AGPAT1	agpat2		col4a1
RNF5	rnf5		col4a2
RNF5P1			col4a3bpa; LOC797430
PPP1R11	ppp1r11		col4a4
THUMPD3	thumpd3		col4a5
MIR647			col4a6
ZNF302			col5a1
LDLR	ldlra		col7a1
MAN2C1	man2c1		col8a2
NUPL1			commd10
RHEBL1			commd3
AK3L1			commd5
BCKDK	bckdk		commd6
CA5BP			comtb
HIST1H1E	si:dkey-261m9.12; histh1l; si:ch211-113a14.24; si:ch211-113a14.18; zgc:110216; zgc:110425; LOC103911343; LOC565341; LOC100537402; LOC100004336; si:dkey-108k21.10; si:dkey-108k21.14; si:dkey-108k21.21; si:ch73-36p18.1; zgc:153405		comtd1
HIST1H2BD	zgc:114046; zgc:112234; LOC100330556; si:ch211-113a14.22; si:ch211-113a14.29; LOC563490; LOC100329290; si:dkey-108k21.11; LOC100538106; zgc:173585; si:dkey-261m9.19; LOC564549; ano9a; LOC100000857; zgc:194989; zgc:173587; LOC100149997; LOC100334869; LOC100329560; si:ch211-113a14.28; si:dkey-108k21.9; LOC100334559; si:ch211-113a14.15; si:dkey-108k21.17; si:ch73-36p18.3; si:dkey-108k21.27; LOC56442…		copa
HNRNPD	hnrnpd		copb2
SAMD10	samd10a; samd10b		cops2
PRPF6	prpf6		cops3
KDM6B			cops4
RTN4RL2	rtn4rl2b; rtn4rl2a		cops7a
RRP15	rrp15		copz2
UBE2Q1			coq10b
NDRG1	ndrg1a		coq4
MYBL1	mybl1		coq6
TOMM6	tomm6		coq7
MTHFD2L	mthfd2l		coq9
DNAJB2	dnajb2		coro1ca
RBM43			coro7
WDR61	wdr61		cotl1
CNPY2	cnpy2		cox15
ZNF692	znf692		cox16
TMEM167B	tmem167b		cox4i1
DHRS3	dhrs3a; dhrs3b		cox5aa; cox5ab
B9D2	b9d2		cox7a3
TMEM91	tmem91		cp
AGPAT5	agpat5		cpeb4
EIF4H	eif4h		cplx3b; cplx3a; LOC100149700
B4GALT4	b4galt4		cpne2
PITPNB	pitpnb		cpne8; LOC101886030
LOC284900			cpox
ATXN2L	atxn2l		cpsf1
CLUAP1	cluap1		cpsf3
RCCD1	LOC100536575; rccd1		cpsf5
CD248	cd248b; cd248a		cpvl
DDB2	ddb2		crabp1b; crabp1a
TTF2	ttf2		crabp2b; crabp2a
MOV10	mov10b.1; mov10b.2; mov10a		cradd
LOC284023			crata
RPL41			creb1a; creb1b
ZC3H10	zc3h10		creb3l3l
CDKN1C	cdkn1ca		crebzf
OSTCL			creg2
C6orf170			crema
NDUFC1	si:ch211-235e9.6		crfb4; crfb15
YEATS2	yeats2		crhb
WWTR1	wwtr1		crim1
RNF24	rnf24		crip1
LOC100128731			crkl
DPF1	dpf1		crlf3
ITGA7			crls1
BLOC1S1	bloc1s1		crtc1a; crtc1
RDH5	rdh5		crtc2
CCNT1	ccnt1		cry1ab; cry1aa
SMG7	smg7		cry2
CAV1	cav1		cryl1
CDCA7L	cdca7b		crym
TEC	tec		cryzl1
SFRS7			csad
TGIF1	tgif1		csde1
ACOX1	acox1		csgalnact1; LOC101886904
C17orf106			csnk1g2a; csnk1g2b
TAF15	taf15		csnk2a2b
PEX11A	pex11a		csnk2b
WDR93	wdr93		csrnp1b
ERGIC2	ergic2		csrnp2
C12orf11			csrp1b; csrp1a
FGFR1OP2	fgfr1op2		csrp2
ZNF643			csrp2bp
KCNAB2	kcnab2b; kcnab2		csrp3
C2orf81			cstf1
WDR54	wdr54		cstf2
CHN2	chn2		cstf3
FAM172A	fam172a		ctage5
PDXP	pdxp		ctcf
NCOA5	ncoa5		ctdp1
GMCL1	gmcl1		ctdsp1
HNRNPUL1	LOC100330645; hnrnpul1		ctdsp2
NOD2	nod2		ctdspl2a
FOXN4	foxn4		cthl; cth
SFRS4			ctnna1
USP48	usp48		ctnnal1
FLII	flii		ctnnbl1
SMCR7			ctr9
TMEM14C	tmem14ca; tmem14cb		ctrl; si:dkey-238d18.3; zgc:171592
RREB1	rreb1a; rreb1b		ctsd
TGFBI	tgfbi		ctsf
DTWD2	dtwd2		cttn
RUNX1	runx1		cul1b; cul1a
GSS	gss		cul2
TM9SF4	tm9sf4		cul4b
NOP58	nop58		cutc
THAP8			cux1a
WDR62	wdr62		cx30.3
SDF2	sdf2		cxadr
SUPT6H	supt6h		cxcr4a; cxcr4b
C16orf80			cxxc1b; cxxc1a
YIF1A	yif1a		cyb561d2
TMEM151A	LOC793560; LOC101882069		cyb5d1
CHRM1	LOC792708		cyb5d2
GPN3	gpn3		cyba
C12orf24			cyc1
EEF1A1	eef1a1l1; eef1a1l2		cygb2; cygb1
PCNP	pcnp		cyhr1
AZI2	azi2		cylda
ATP5O	atp5o		cyp1b1
CBX8	cbx8b; cbx8a		cyp20a1
ZNF263			cyp2x10.2; cyp2x7; LOC100148115; wu:fd49b10; cyp2x12; cyp2x9; cyp2x6
TRAF5	traf5		dact2
ZNF687	si:dkey-204a24.9; znf687a		dad1
FOXJ3	foxj3		dag1
TFG	tfg		daglb
CEBPB	cebpb		dap
NEDD4L	nedd4l		dap3
DLX3	dlx3b		dars
NR1D1	nr1d1		dars2
FBXL22	fbxl22		daxx
TTC25	ttc25		dazap2
C7orf42			dbi
DCAF10	wdr32		dbpb; dbpa
RPF2	rpf2		dcaf11
EXOC2	exoc2		dcaf13
RASSF1	rassf1		dcaf5
KLF1	klf1		dcaf6
GCDH	gcdha; gcdhb		dcaf7
IGF1R	igf1ra; igf1rb		dcaf8
IMP3	imp3		dcakd
GIT2	git2a		dcbld1
ANKRD13A	ankrd13a		dclre1b
ABLIM1	ablim1a		dcun1d4
ENKUR	enkur		dcun1d5
THNSL1	thnsl1		dda1
LRRC58	lrrc58; lrrc58a		ddah1
PUS7	pus7		ddah2
LYRM7	lyrm7		ddb1
STAG1	stag1a; LOC563669		ddb2
SLC35E1	slc35e1		ddhd1a
40065			ddhd2
MTCP1NB			ddit4
MTCP1			ddr1
BRCC3			ddx1
MIR450B			ddx20
MIR450A1			ddx21
MIR450A2			ddx23
MIR542			ddx24
TTC35			ddx26b
TRIOBP	triobpb; triobpa		ddx27
PCIF1	pcif1		ddx31
MIR632			ddx3b; ddx3a
ZNF207	znf207a; znf207b		ddx42
C15orf42			ddx46
C11orf30			ddx47
ADD3	add3a; add3b		ddx5
TMEM9	tmem9		ddx54
AHSG	ahsg1		ddx59
PDCD10	pdcd10b; pdcd10a		decr1
SERPINI1	serpini1		dedd
KIAA1143	zgc:77056		degs1
KIF15	kif15		dennd1a
GYS1	gys1		dennd2c
RUVBL2	ruvbl2		dennd3a
LYPD3			dennd4a
WDR45L			dennd4b
NBR1	LOC555713		dennd5a
C1orf198	si:ch73-111k22.2		denr
SLC41A1	slc41a1		depdc5
CASP9	casp9		depdc7
DNAJC16	dnajc16; dnajc16l		dera
SLC2A5			derl1
PSMD10	psmd10		derl3
ATG4A	atg4a		det1
TCEAL4			dexi
NUDCD1	nudcd1		dffa
ENY2	eny2		dfnb31a
GATA2	gata2a		dgat2
ZBTB11	zbtb11		dgcr14
LOC100009676			dgcr8
QRICH1	qrich1		dgkaa
CST8			dguok
LOC100128977			dhcr24
MAPT			dhdds
LOC100130148			dhodh
EHD4	ehd4		dhps
RIN1	rin1a		dhrs12
ATF3	atf3		dhrs13b; dhrs13a.2; dhrs13l1; dhrs13a.3; dhrs13a.1
METTL13	mettl13		dhrs3a; dhrs3b
MT1B			dhrs7b
MT1F	mt2		dhx16
CABIN1	cabin1		dhx29
TESK1	si:ch211-113e8.3; si:dkeyp-75h12.2		dhx30
TRIM55	trim55a; trim55b		dhx33
PRKAG2	prkag2a		dhx38
STRA13	stra13		dhx40
LRRC45	lrrc45		dhx9
PPCDC	ppcdc		dia1a; dia1b
ANAPC5	anapc5		diabloa
TUT1	tut1		dio1
PPP1R3C	ppp1r3cb; ppp1r3ca		dirc2
PAPSS2	papss2b; papss2a		dis3l
TARS2	LOC100333765		dixdc1b
SH2D5	sh2d5		dkc1
CSRNP1	csrnp1b		dlat
C8orf59	si:ch211-282b22.1		dlk2
CDK5	cdk5		dlx2b; dlx2a
SLC4A2	slc4a2a; slc4a2b		dlx3b
RIOK2	riok2		dlx4a; dlx4b
39878			dmd
TBL1XR1	tbl1xr1a		dmrta2
EIF4ENIF1	eif4enif1		dmtf1
SEC14L4	si:ch211-89f7.1		dmxl2
CABLES1	cables1		dnaja2; dnaja2l
GTF2A1	gtf2a1		dnaja3a; LOC554962; dnaja3b
ATF1	atf1		dnajb11
S100A13	s100a11		dnajb12a
C1orf77			dnajb2
ZNF425			dnajb4
ZNF398			dnajb5
IPO13	ipo13		dnajb9a
WNT1	wnt1		dnajc1
FAM127A			dnajc11
ST3GAL1	st3gal1l2; st3gal1l; st3gal1		dnajc16; dnajc16l
DEPDC6			dnajc17
KCTD9	kctd9b; kctd9a		dnajc2
CDCA2	si:ch211-244o22.2		dnajc22
TTC26	ttc26		dnajc24
TLL1	tll1		dnajc25
WFIKKN1	wfikkn1		dnajc27
HIPK3	hipk3b; hipk3a		dnajc30b
COX15	cox15		dnajc4
CUTC	cutc		dnajc5aa; dnajc5ab
RNF220	rnf220b		dnajc8
YBX1	ybx1		dnase2
ZCCHC8	zcchc8		dnlz
LOC100133315			dnm2a
RNF121	rnf121		dnm3a
CHST7	chst7		dnmbp
DNAJC30	dnajc30b		dnpep
WBSCR22	wbscr22		dock7
FKBP9	fkbp9		dohh
KIFC1	kifc1		dolk
C6orf52	trnau1apb		dopey1
PAK1IP1	pak1ip1		dot1l
ADAMTS1	adamts1		dpf1
ZCCHC2	zcchc2		dph2
DDX24	ddx24		dph5
IFI27L1	zgc:123068; zgc:152791; LOC558511; si:dkey-188i13.11; si:dkey-188i13.9; si:dkey-188i13.10; si:dkey-188i13.7		dpm3
ZFYVE1	zfyve1		dpp3
ZNF219	znf219		dpp9
C14orf176			dpysl2b
GPRC5A			dr1
C11orf10			dram1
MIR611			dram2b
FEN1			drap1
RCN1	rcn1		drg1
MIR210			drg2
ZNF248	LOC103910465; LOC100534979; LOC103908714		dsc2l
FAM129B	fam129ba; fam129bb		dscr3
CLK3			dspa; wu:fi04e12
FKBP14	fkbp14		dtd1
PLEKHA8	plekha8		dtnbb
RNF113A	rnf113a		dtwd1
NDUFA1	ndufa1		dtwd2
NOV			dtx4; dtx1
POLD1	pold1		duox
EIF4A1	eif4a1a; eif4a1b		dus3l
SNORA48			dus4l
SNORD10			dusp1
ZNF500			dusp10
ISG20			dusp12
HDAC7	hdac7b		dusp13a
C7orf23			dusp14
HEXIM1	hexim1		dusp2
ZNF462	znf462		dusp22b
OTUD6B	otud6b		dusp23b
FAM46A	fam46a; fam46ab		dusp3a
NRM	nrm		dusp4
ZNF193			dusp5
ALCAM	alcama; alcamb		dusp7
SOX12	sox12		dvl2
LPIN2	lipin2		dync1h1
MIR657			dynlrb1
MIR338			dynlt3
UNC45A	unc45a		dyrk1ab
HDDC3	hddc3		dyrk1b
MTMR15			dzip1l
KDM5B	kdm5bb; kdm5ba		e2f3
ZNF131			e2f7
ZCCHC3			eaf2
DDHD2	ddhd2		ebag9
BAT1			ebi3
SNORD84			ebp
ATP6V1G2			ebpl
NFKBIL1	nfkbil1		ece1
GM2A	gm2a		ece2b
MIR1-1			ech1
UBE2C	ube2c		echdc1
UQCC			echdc3
SERTAD1			ect2l
WHAMML1			edc3
EFEMP2	efemp2a; efemp2b		edc4
EPS8L2	si:ch1073-89b12.1		edem1
XPR1	xpr1b; xpr1a		edem2
CDKN2C	cdkn2c		edil3
MRPS15	mrps15		edn1
CAPZB	capzb		edn2
KRT7	si:dkey-222f2.1; zgc:158846		eed
CT45A6	ddx26b		eef1a1l1; eef1a1l2
SAGE1	ddx26b		eef1a2
HOXA10	hoxa10b		eef1b2
HOXA11	hoxa11b; hoxa11a		eef1g
HOXA11AS			eef2k
PSMG4	psmg4		eef2l2
RAB11B	rab11bb		eefsec
CDC27	cdc27		eepd1
PYY	pyya; pyyb		efcab2
NAGS	nags		efemp2a; efemp2b
ZKSCAN2			efhc1
ARIH1	arih1l; arih1		efna1b; efna1a
TP53BP1	tp53bp1		efna3b; efna3a
KIAA1737			efna5b
MAP3K12	map3k12		efr3a
TARBP2	tarbp2		eftud1
RNASEH2C	rnaseh2c		eftud2
SEPHS1	sephs1		egln1a
C1orf25			egln2
C1orf26			egr1
MEF2D	mef2d		ehbp1
HSPB7	hspb7		ehbp1l1b
PHF21A	phf21ab		ehd1b; ehd1a
GAS5			ehd4
SNORD81			ehmt2
SNORD47			ei24
SNORD80			eif1ad
SNORD79			eif1axa; eif1axb
SNORD78			eif1b
SNORD44			eif2a
SNORD77			eif2ak1
SNORD76			eif2ak3
SNORD75			eif2b5
SNORD74			eif2s1a; eif2s1b
ZBTB37	zbtb37		eif3ba; eif3bb
CASC3	casc3		eif3d
MAGIX			eif3ea
PLP2	plp2		eif3f
HIST1H4G			eif3g
HIST1H3F	si:dkey-261m9.8; hist2h3c; LOC100000930; si:ch211-113a14.14; zgc:173552; si:ch73-36p18.2		eif3ja; eif3jb
HIST1H2BH	hist2h2l; si:dkey-108k21.9; si:ch211-113a14.28; LOC100329290; LOC100334559; LOC100334869; si:ch211-113a14.22; si:ch211-113a14.29; LOC563490; si:ch211-113a14.15; si:dkey-108k21.17; si:dkey-108k21.27; si:ch73-36p18.3; zgc:194989; LOC100329560; zgc:173587; LOC100330556; LOC564421; wu:fe11b02; zgc:112234; LOC100333322; LOC101884412; LOC100004810; ano9a; LOC100538106; LOC100536401; LOC103911340; LOC10…		eif3k
TERC			eif3s10
ANAPC13	anapc13		eif3s6ip
CEP63	cep63		eif4a1a; eif4a1b
CTXN1			eif4a2
ATAD5	atad5a; rnf135; atad5b		eif4a3
EXOC5	exoc5		eif4ba; eif4bb
MUDENG			eif4ea
SDR39U1	sdr39u1; LOC100333868		eif4enif1
KPNA3	kpna3		eif4g2b; eif4g2a
PRR5L	si:ch211-147k10.5		eif4h
ACBD6	acbd6		eif5
ISG20L2	isg20l2		eif5a
C1orf66			eif5a2
DRAM2	dram2b		eif5b
CEPT1	cept1b; cept1a		elac2
C9orf172	LOC799850		elf2b
PHPT1	phpt1		elf3
MAMDC4			ell
DYNLT1	si:dkey-148f10.4		ell2
SYTL3	LOC101882017		elof1
ABHD15	abhd15a		elovl1a; elovl1b
TP53I13			elp2
TXNDC11	txndc11		elp3
CHSY1	chsy1		emilin2; emilin2b
WDFY2	wdfy2		eml1
GOLGA3	golga3		eml2
CDCA3			emp3b
USP5	usp5		endog
CTR9	ctr9		enkur
CAMK1D	camk1da		eno1b
HBXIP			eno2
TRNAU1AP	trnau1apb		eno3
FASTKD1	fastkd1		enoph1
ACTC1	actc1b		enosf1
RAI1	rai1		ensaa; ensab
KLHDC9			entpd5a; entpd5b
ANKFY1	ankfy1		entpd8
TAF1D			eny2
C11orf54	zgc:85789		epb41b
FBXO42	fbxo42		epb41l5
ZNF41	LOC553302; si:dkey-33c14.6; LOC796738; LOC100332930; LOC796667; LOC100149352		epc1b; epc1a
ZER1	zer1		epha3l
ATAD2			ephb3
G3BP1	g3bp1		ephb4a; ephb4b
PJA2	pja2		epn1
TRA2B	tra2b		epor
ENOSF1	enosf1		eprs
FOXL1	foxl1		eps15l1a; LOC100329948
RABEP2	rabep2		erbb3a; erbb3b
MLH3	mlh3		ercc1
SSSCA1	sssca1		ercc4
FAM89B	fam89b		ercc5
DUSP5	dusp5		ercc8
SERBP1	serbp1a; serbp1b		ergic2
NEIL2	neil3		erlin1
MTERFD1			erp44
PTDSS1	ptdss1b; ptdss1a		esco1
ANKRD36B			esco2
PIAS1	LOC564496; pias1b		esf1
HOXC13	hoxc13a		espl1
DNM3	dnm3a		esr2a; esr2b
PTPRU	ptprub; ptprua		esrp2
TSNAX	tsnax		esrra
TSNAX-DISC1	tsnax		esyt1b; esyt1a
TMSB10	tmsb; tmsb4x; si:ch211-11c15.3		etf1b
CDKN2A	LOC100329528		etfb
CDKN2BAS			etfdh
SLC45A4	slc45a4		etv4
NTSR1	ntsr1		etv5a
PDE4A			etv6
C18orf56			evpla; evplb
TYMS	tyms		exd1
LOC100130581			exoc2
MFAP1	mfap1		exoc3
WDR76	wdr76		exoc4
FKBP2	fkbp2		exoc5
PPP1R14B	ppp1r14bb; ppp1r14ba		exosc2
RHOBTB1	rhobtb1		exosc3; wu:fc33b09
LOC100130331			exosc4
PRCC	prcc		exosc5
MIR554			exosc7
PPIH	ppih		exosc9
VAV2	vav2		ext1b
SRI	sri		extl2
C6orf47	c19h6orf47		eya3
BAT4			f2rl1.1; f2rl1.2
CSNK2B	csnk2b		fa2h
TFRC	tfr1a; tfr1b		faah2a; faah2b
CRLS1	crls1		fabp3
USP37	usp37		faf2
RQCD1	rqcd1		fahd1
TRMT1	trmt1		faima
NACC1	nacc1; LOC103910274		fam114a2
GCHFR	gchfr		fam117bb; fam117ba
FAM158A			fam122b
JUB			fam129ba; fam129bb
RB1	rb1		fam131c
RRM1	rrm1		fam133b
PTGS2	ptgs2b		fam134a
S100A6	icn; icn2		fam134c
REXO4	si:ch73-209e20.4		fam13a
ADAMTS13	adamts13		fam13b
ZNF252			fam160a2
C8orf77			fam161b
JARID2	jarid2b		fam162a
PTBP1	ptbp1a; ptbp1b		fam168a
MYH10	myh10		fam172a
ARMC5	armc5		fam173b
RAB2B			fam177a1; zgc:153383
TOX4	tox4a; tox4b		fam20b
SPRYD4	spryd4		fam35a
HK1	hk1		fam43a
CACYBP	cacybp		fam46a; fam46ab
SLC16A1	slc16a1b		fam46bb; fam46ba
ANXA2	anxa2a; anxa2b		fam49bb
FAIM	faima		fam50a
CA5B	ca5a		fam53c
TSTD2			fam60a
NCBP1			fam63a
PSCA			fam63b
PLEKHA2	si:ch211-204d2.4		fam69aa; fam69ab
IGF2BP3	igf2bp3		fam73b
PDLIM4	pdlim4		fam76b
CMBL	cmbl		fam83a
CHRNA9	chrna9; LOC798522		fam89b
RELL1	rell1		fam91a1
TF	tfa		fam98a
DTD1	dtd1		fam98b
ZNF546	LOC553302; si:dkey-33c14.6; LOC796738; LOC100332930; LOC796667; LOC100149352		fanci
SPHK1	sphk1		fancm
MAP2K6	map2k6		fank1
C17orf58			fars2
C17orf68			farsa
PFAS	pfas		fastkd1
GEMIN4	gemin4		fastkd2
ELP2P			fastkd3
SAP18	sap18		fastkd5
MMS19	mms19		fat1a; fat1
UBTD1	ubtd1b; ubtd1a		faua
SFRS18			fbl
CHMP4C	chmp4c		fblim1
NDUFA4	ndufa4l; ndufa4		fbln5
WDR55	wdr55		fbn2a
TPRA1	tpra1		fbn2b
PRKCE	prkcea; prkceb		fbxl14b; fbxl14a
EML2	eml2		fbxl15
MIR330			fbxl18
CCR10			fbxl2
CNTNAP1	cntnap1		fbxl20
EVPLL			fbxl22
FANCI	fanci		fbxl3b; fbxl3a
CINP	cinp		fbxl4
TECPR2	tecpr2		fbxo15; zgc:161973
TIMM9	timm9		fbxo18
KIAA0586	si:ch211-185a18.2		fbxo21
UBC	ubb		fbxo22
MDM2	mdm2		fbxo31
ALDH3B1	aldh3b1		fbxo33
STIP1	stip1		fbxo42
CCDC86	si:ch211-217k17.7		fbxo5
PPP1R12B			fbxo8
FAM54B			fbxw11a; fbxw11b
LOC646471			fcho2
C22orf26			fdx1l
LOC150381			fdxr
TANC1	tanc1a; LOC100334650		fem1a
PSMD5	psmd5		fem1b
LOC253039			fem1c
CDK6	cdk6		fer
TRIM41	trim47		fermt2
EPHA3	epha3l		fgd6
PPP2R1A			fgf11a; fgf11b
ZNF565			fgfbp1; LOC101886353
ZNF146	zgc:175107; LOC100537377; LOC100537412; zgc:173624; LOC555336; si:ch211-210b2.1; si:ch73-144d13.8; LOC101882607; LOC101882721; LOC103910998; LOC798256; LOC101882667		fgfr1op
VPS13C	vps13c		fgfr1op2
CLEC2B			fgfr4
MS4A10			fggy
FRAT2			fh; LOC100535417
SEC24C	sec24c		fhit; LOC100150103
PPIE	ppie		fhl1a
TSPAN6	tspan7		fhod1
CXorf38	si:ch211-91p5.3		fign
ZNF12	LOC103910465; LOC100534979; LOC103908714		fignl1
INTS1	ints1		fitm2
CDC2L6			fkbp10b; fkbp10a
PRRT1	prrt1		fkbp14
PPT2	ppt2		fkbp15; si:ch73-199g24.2
VDAC1	vdac1		fkbp2
ZNF622	znf622		fkbp3
GLT8D4			fkbp8
CTDSP1	ctdsp1		fkbp9
MIR26B			flad1
C17orf91			flcn
MIR22			flii
WDR81	wdr81		flot1a; flot1b
CHMP4A			flr
MDP1	si:dkeyp-27c8.2		flrt2; si:dkey-87k14.1
RPPH1			flvcr1
PARP2	parp2		fmnl1a
HDGF			fn3krp
GNRHR2			fnbp1a; LOC562049
PEX11B	pex11b		fnbp4
ARID5A	arid5a		fndc3ba
KIAA0649			fnip1
CUX1	cux1a		fnta
ZNF498			fntb
GOLIM4	golim4a		fosab
ACY1	LOC100001620; acy1		fosb
BRD4	brd4		fosl1a; fosl1b
EPOR	epor		fosl2
FBXO15	fbxo15; zgc:161973		foxa1
C18orf55			foxa3
COIL	coil		foxc1a
PFN1			foxd1; zgc:162612
ENO3	eno3		foxd2; zgc:162612
IFT140	ift140		foxf1; foxf2a; foxf2b
CRAMP1L			foxf2a; foxf2b
ACOT2	si:dkey-11e23.4; si:dkey-11e23.3; si:dkey-288i20.1		foxh1
DCAF11	dcaf11		foxj3
CEBPE			foxl1
NUP37	nup37		foxl2; LOC100149117
C12orf48			foxn1
CCND1	ccnd1		foxn3
SEC23IP	sec23ip		foxn4
NUDT13	nudt13		foxo3b
LAMC1	lamc1		foxp2
RFWD2	rfwd2		foxp3a; foxp3b
SCGB3A2			foxq1b
KDM5C	kdm5c		foxred2
ABL1	abl1		fpgt
ABHD14B	abhd14b		fras1
ABHD14A	abhd14a		frg1
ZFP64	zfp64		frmd8
MAMSTR	LOC573741		frrs1a
SDHAF1	sdhaf1		frs2b; frs2a
USE1	use1		fryl
DLG4	si:ch73-265d7.2		fscn2b; fscn2a
ACADVL	acadvl		fsip1
MIR324			fstl3
ZP2			fth1a; fth1b
TMED10	tmed10		fto
CORO1C	coro1ca		ftr01; ftr66; ftr55; ftr06; ftr83; ftr72; ftr84; ftr51; ftr56; ftr11; LOC100333325; ftr93; ftr54; ftr14; ftr49; ftr97; LOC100006839; ftr61; ftr82; LOC101883527; ftr23; LOC571488; ftr58; ftr57; LOC793898; ftr76; ftr43; ftr86; LOC560422; ftr19; ftr07; LOC571442; LOC567984; ftr65; ftr29; ftr26; LOC100330744; LOC101882560; ftr79; ftr27; ftr30; zgc:173666; ftr95; ftr35; ftr33; LOC103908681; ftr34; LOC…
COL2A1	col2a1a		ftr85
KIAA1467			ftsj1
C11orf24	c25h11orf24		fubp1
WNT2B	wnt2bb		fubp3
RBM15	rbm15		fuk
CCDC24	ccdc24		fus
PADI6			fut11
ST6GALNAC4	st6galnac4		fxr1
METTL1	mettl1		fynb
FAM119B			fzd1
HOXA6			fzd2
HES1	her6		fzd3a; fzd3b
TOB2			fzd4
MTMR4	zgc:63645		fzd7b; fzd7a
AP2B1	ap2b1		fzr1a
ERCC4	ercc4		g2e3
C16orf13	zgc:56719		g3bp1
RABGGTA	rabggta		g3bp2
SLC11A2	slc11a2		g6pc3
KHDRBS1	khdrbs1b; khdrbs1a		gabarapa; gabarapb
MBOAT4	mboat4		gabarapb
GTF3A	gtf3aa; gtf3ab		gabarapl2
PLEC1			gabpb1
TRIM52			gad1b; gad1a
FASTKD3	fastkd3		gadd45ab; gadd45aa
MTRR	mtrr		gadd45ba; gadd45bb
MB	mb		gadd45gip1
CBFA2T2			gal3st1a; gal3st1b
CASP8	casp8; casp8l1		gal3st3
H3F3B	h3f3a		galk2
UNK	unk		galm
ANP32A	anp32a		galns
STAM	stam		galnt2
ACOT6	si:dkey-11e23.4; si:dkey-11e23.3; si:dkey-288i20.1		galnt9
COMTD1	comtd1		galr2a
HOMER1	homer1b; homer1		ganc
STBD1	stbd1		gapdh
RNF7	rnf7		gapvd1
FOXRED2	foxred2		gars
GAL3ST1	gal3st1a; gal3st1b		gas2l1
GNAS	gnas		gas6
ZNF624			gas8
DBNDD1	si:ch1073-174d20.1		gata2a
GAS8	gas8		gata3
C16orf46			gata6
SMAD3	smad3b; smad3a		gba
SEMA6D	sema6dl		gbe1a; gbe1
GLTP	gltpa		gbf1
SILV			gc2
CDK2	cdk2		gcat
TMEM132A			gcdha; gcdhb
FRAT1			gchfr
CMPK1	cmpk		gcshb; gcsha
TWF1	twf1b		gda
FNBP1	fnbp1a; LOC562049		gde1
STOM	stom		gdi2
L3MBTL3	l3mbtl3		gemin4
SLC25A36	slc25a36a		gemin5
CABP7	cabp7b		gemin7
ATRN	atrn		gemin8
CCNT2	ccnt2a		gfer
SRP68	srp68		gfm1
GALR2	galr2a		gfm2
RPL27	rpl27		gfpt1
DNAJA3	dnaja3a; LOC554962; dnaja3b		gga1
PLDN			ggctb
NDNL2			ggh
GANAB	LOC100334730; zgc:171967		ggps1
SPTY2D1	spty2d1		ghdc
DDX18	ddx18		git1
CCT3	cct3		git2a
C1orf182			gja3
SYTL4	sytl4		gla
UBA1	uba1		glb1
ENTPD8	entpd8		glcci1; LOC100332369
MAD2L1	mad2l1		glceb
MAFF	maff		gle1
PCBP1	pcbp2		glg1a; glg1b
ZNF628			gli1
DUSP3	dusp3a		gli3
C17orf105	si:dkey-83m22.7; si:ch211-284k5.2		glmna
SC65			glod4
FKBP10	fkbp10b; fkbp10a		glrx2
GABARAPL3			glrx5
ZNF774			glsa; glsb
C14orf28			gltpa
MIR17HG			gltscr2
MIR17			glud1a
MIR18A			gm2a
MIR19A			gmcl1
MIR20A			gmds
MIR19B1			gmfb
MIR92A1			gmnn
CRADD	cradd		gmppaa; gmppab
VDR	vdra; vdrb		gna12a
RAB1B	rab1ba		gna13a; LOC103908640
LOC283050			gnai1
ZMIZ1	zmiz1a		gnai3
GDI2	gdi2		gnal
IL24	il34		gnas
GORAB	gorab		gnb1l
COL16A1	col16a1		gne
SMAP2	smap2		gng12a; LOC100331581
PIN4	pin4		gng5
PTGES2	ptgesl		gnl1
LOC389791			gnl3
CYCS			gnl3l
AIG1	aig1		gnpda2
TRAF3IP2	traf3ip2b; traf3ip2l		gnpnat1
SLC33A1	slc33a1		gnsa
GAD1	gad1b; gad1a		golga1
TFPT	tfpt		golga2
PRPF31	prpf31		golga3
TMEM231	tmem231		golga5
WDR90	wdr90		golgb1
SPG21	spg21		golim4a
SLC35E3	slc35e3		golph3l
MED17	med17		golt1bb
LOC100126784			gon4l; si:dkey-27c15.3
NAV2	nav2		gorab
STAMBPL1	stambpl1		gorasp2
USP11	usp11		gosr1
PCTK1			gosr2
SH2D4A	sh2d4a		gpaa1
TBRG4	tbrg4		gpam
ATG5	atg5		gpatch4
PGRMC2	pgrmc2		gpbp1l1
MSL2	msl2b		gpc2
ADRM1	adrm1		gpd1l
CTDP1	ctdp1		gpd2
MYO19	LOC562279		gphna; gphnb
PIGW	pigw		gpn2
ZIC2	zic2a; zic2b		gpn3
IFT81	ift81		gpr137ba
C10orf116			gpr155b; gpr155a
AGAP11			gpr157
RBM34	rbm34		gpr160
SIKE1	si:dkey-3p8.4		gpr176
POLS			gpr180
UGP2	ugp2a; ugp2b		gpr37l1b
SAMD12			gpr84
UBE2V2	ube2v2		gprc5c
TNXB			gpt2
DHFR	dhfr		gpt2l; si:ch211-217a12.1
MSH3	LOC100537314; msh3		gpx1a; gpx1b
C3orf58	dia1a; dia1b		gramd4b; gramd4a
OSBPL6	osbpl6		grb2b; grb2a
KCTD15	kctd15b		grcc10
ICT1	ict1		greb1l
MT2A			grem2b
SERF2			grhpra
RAP2A	LOC100332969		grin2da
TRAFD1	trafd1		grk5l
KRR1	krr1		grk6
TUBA1C	tuba1b		grna; grnb
TAGLN2	tagln2; tagln		grpel1
ATXN7L2	atxn7l2b; atxn7l2a		grsf1
C7orf20			grwd1
ADORA2B	adora2b		gsk3ab; gsk3aa
ATP6V0D1	atp6v0d1		gsk3b; si:dkeyp-80c12.7
AGRP	agrp		gsr
C8orf76	zgc:101716		gss
TNIK	tnikb; tnika		gstm.1; gstm.2; gstm.3
PIK3IP1	pik3ip1		gstz1
IKZF2	si:zfos-1425h8.1		gtdc1
RIF1	rif1		gtf2a1
FOXF1	foxf1; foxf2a; foxf2b		gtf2b
LOC100128788			gtf2e1
SRRM2	srrm2		gtf2h1
CARS2	cars2		gtf2h4
LOC400027			gtf2h5
ARID2	arid2		gtf2ird1
URM1	urm1		gtf3aa; gtf3ab
ASXL2	asxl2		gtf3c2
C4BPA			gtf3c4
PTP4A1	ptp4a1		gtpbp1
RNF2	rnf2		gtpbp10
RNF19A	rnf19a		gtpbp2
PAPD4	LOC100333585; papd4		gtpbp3
TGIF2	LOC100535338		gtpbp4
SNAPC2	snapc2		gtse1
HOXB7	hoxb7a		guk1a
HOXB8	hoxb8a		gulp1a; gulp1b
CYBA	cyba		gyltl1b
MESP1	mespba; mespbb		gypc
EIF3J	eif3ja; eif3jb		gys1
TCP11L2	tcp11l2		h1f0
LOC283404			h2afva; h2afvb
FAM160A2	fam160a2		h3f3a
CNGA4	cnga4		h6pd
XPNPEP1	xpnpep1		hacl1
ECE1	ece1		hagh
CEP250	si:dkey-230p4.1		harbi1
NAMPT	nampta		hars
EIF3B	eif3ba; eif3bb		has2
PSMB1	psmb1		haus6
TBP	tbp		hax1
SERAC1	serac1		hbegfb; hbegfa
GTF2H5	gtf2h5		hbp1
TFAP2A	tfap2a		hcfc2
FER	fer		hcn3
C3orf59			hcrt
APOL2	si:ch73-233k15.2		hdac3
SRC	src		hdac5
BZW1	bzw1a; bzw1b		hdac7b
FAM128A			hddc2
LOC150776			hddc3
LENG9	leng9		hdlbpa
PLAUR			hdr; tnfrsfa
SPOP	spop		heatr1
SPNS2	spns2		heatr5b
RPP25			hectd2
KIAA0247			heg1
STARD13	stard13b; stard13a		hells
HNRNPUL2	si:ch211-107m4.1		helq
TTC9C	ttc9c		helz
TRIM5			hemk1
TRIM22			her11; her1
LHPP	lhpp		her2
ERLIN1	erlin1		her6
HIST3H2A			her9
HIST3H2BB	LOC100329560; si:dkey-108k21.9; si:ch211-113a14.28; LOC100329290; LOC100334559; LOC100334869; si:ch211-113a14.22; si:ch211-113a14.29; LOC563490; si:ch211-113a14.15; si:dkey-108k21.17; si:ch73-36p18.3; si:dkey-108k21.27; zgc:194989; zgc:173587; LOC100330556; LOC564421; wu:fe11b02; zgc:112234; LOC100333322; LOC101884412; LOC100004810; ano9a; LOC100538106; LOC100536401; LOC103911340; LOC100000783; L…		herc3
JUN	jun		hexa
FITM2	fitm2		hexim1
SMG5	smg5		hgs
TMEM79	tmem79a; tmem79b		hhat
SLC8A1	slc8a1b		hibadha; hibadhb
40071			hif1al
HS2ST1	hs2st1a		higd2a
INTS9	ints9		hint1
HMBOX1	hmbox1a		hint2
LOXL2	loxl2b		hip1rb
NPM1	npm1a		hipk1a; si:ch211-160o17.4
SIAH2	siah2l		hipk3b; hipk3a
PVRL3	pvrl3b; pvrl3a		hirip3
SLC25A26	slc25a26		hist2h2l; si:dkey-108k21.9; si:ch211-113a14.28; LOC100329290; LOC100334559; LOC100334869; si:ch211-113a14.22; si:ch211-113a14.29; LOC563490; si:ch211-113a14.15; si:dkey-108k21.17; si:ch73-36p18.3; si:dkey-108k21.27; zgc:194989; LOC100329560; zgc:173587; LOC100330556; LOC564421; wu:fe11b02; zgc:112234; LOC100333322; LOC101884412; LOC100004810; ano9a; LOC100538106; LOC100536401; LOC103911340; LOC10…
PPPDE2			hist2h2l; si:dkey-108k21.9; si:ch211-113a14.28; LOC100329290; LOC100334559; LOC100334869; si:ch211-113a14.22; si:ch211-113a14.29; LOC563490; si:ch211-113a14.15; si:dkey-108k21.17; si:dkey-108k21.27; si:ch73-36p18.3; zgc:194989; LOC100329560; zgc:173587; LOC100330556; LOC564421; wu:fe11b02; zgc:112234; LOC100333322; LOC101884412; LOC100004810; ano9a; LOC100538106; LOC100536401; LOC103911340; LOC10…
XRCC6	xrcc6		hivep1
RBM9			hivep2a
ARID3A			hk2
ANKRD12	ankrd12		hkdc1
FSCN2	fscn2b; fscn2a		hlcs
ADPGK	adpgk		hltf
LIPC	lipca		hm13
LIMA1	lima1a		hmbox1a
ARHGAP12	arhgap12b		hmbsa; hmbsb
BOLA1	bola1		hmg20a
ACP6	acp6		hmg20b
PIK3R3	pik3r3b		hmga2
PEX26	pex26		hmgcl
LOC732275			hmgcra; hmgcrb
ELF3	elf3		hmox2b; hmox2a
TRIB1	trib1		hn1a; hn1b
PINX1	pinx1		hn1l
QKI	qkib; qki2		hnrnpa1b; hnrnpa1a
HCG18			hnrnpa3
TRIM39			hnrnpc; zgc:55733
LARP1	larp1		hnrnpd
SSBP4	ssbp4; zgc:110158		hnrnph1l; hnrnph1
C19orf21			hnrnph3
KIAA0182			hnrnpub; hnrnpua
RAB40C	rab40c		hnrpkl; hnrnpk
MTFMT	mtfmt		hnrpl; hnrnpl2
CRIP1	crip1		homer1b; homer1
C14orf80	si:dkey-84k17.2		hook2
TRIP11	trip11		hoxa10b
GPHN	gphna; gphnb		hoxa11b; hoxa11a
MMRN2	mmrn2a		hoxa13b; hoxa13a
SNCG	sncga; sncgb		hoxa5a
STC1	stc1; stc1l		hoxb13a
ALG2	alg2		hoxb7a
SEC61B	sec61b		hoxb8a
C6orf35			hoxc10a
HIST1H1A	si:dkey-261m9.12; histh1l; si:ch211-113a14.24; si:ch211-113a14.18; zgc:110425; LOC103911343; LOC565341; LOC100537402; LOC100004336; si:dkey-108k21.10; zgc:110216; si:dkey-108k21.14; si:dkey-108k21.21; si:ch73-36p18.1; zgc:153405		hoxc11b
HIST1H3A	si:dkey-261m9.8; hist2h3c; LOC100000930; si:ch211-113a14.14; zgc:173552; si:ch73-36p18.2		hoxc13a
HIST1H4A	zgc:153409		hoxc4a
OPA1	opa1; LOC100307079		hoxc5a
ATP11B			hoxc6a; hoxc6b
ATR	atr		hoxc9a
TICAM1	ticam1		hoxd11a
CNOT1	cnot1		hp1bp3
PTGES3	ptges3a; ptges3b		hpdb
DAZAP2	dazap2		hprt1
SFRS2IP			hps3
SCD	scdb		hps5
BMS1	bms1		hpse
ZNF25	LOC103910465; LOC100534979; LOC103908714		hrh1
RPRD2	rprd2b		hs2st1a
SFRS13A			hs6st1a; hs6st1b
ZP3	zgc:171779; zp3a.1; zp3a.2; zp3.2; zgc:173556; zp3; LOC100536860; zp3.1		hsd17b7
HOXA5	hoxa5a		hsd17b8
AP2M1	ap2m1a; ap2m1b		hsdl1
C20orf135			hsdl2
TPD52L2	tpd52l2b; tpd52l2a		hsf1
ARFGEF2	arfgef2		hsp70.1; hsp70l; si:ch211-199o1.2
C20orf111			hsp70.2; si:ch211-199o1.2; hsp70l; hsp70.1
C2orf69	zgc:153521		hsp90ab1
TMEM87B			hsp90b1
DNM2	dnm2a		hspa13
MIR638			hspa4a; hspa4b
FOXK2	si:ch211-262e15.1; foxk2		hspa4l
PNPO			hspa8
SNRPA1	snrpa1		hspb7
MEIS2	meis2a		hspbap1
PNMA1			hspbp1
CTTN	cttn		hspd1
ABCB10	abcb10		hspe1
NEGR1	negr1		hspg2
ZBTB40	zbtb40		hug
UNC119	unc119b; unc119		huwe1
DENND5A	dennd5a		hyal1
BICC1	bicc1a; bicc1b		hyal2b
TBCA	tbca		hyal3
GLE1	gle1		iars
FLJ35024			iars2
VLDLR	vldlr		icn; icn2
TMEM68	tmem68		ict1
TGS1	tgs1		id1
STL			id3
ZNF300	LOC103910465; LOC100534979; LOC103908714		ide
PRDM6			idh1
SSBP2	si:ch211-130m23.3; ssbp2		idi1
VILL	vill		ier2
PHF20	phf20b; phf20a		ier5
GRWD1	grwd1		ier5l
RNF213	LOC100535316; rnf213a		ifi30; si:dkey-197i20.6
MNT	mntb; mnta		ifi35
C14orf106			ifih1
TMEM55B	tmem55ba; tmem55bb		ifit10; ifit15; ifit16; ifit8; ifit14; LOC572297; ifit11; ifit12
UFM1	ufm1		ifrd1
PSD	LOC101886286		ifrd2
FBXL15	fbxl15		ift122
PTER	pter		ift140
PAFAH2			ift172
CETP	cetp		ift20
TAF1	taf1		ift52
PTGES	ptges		ift74
CEP120	cep120		ift80
NPR3	npr3		ift81
MKKS	mkks		igf1ra; igf1rb
C20orf94			igf2bp3
JUND	jund		igfbp3
MIR24-2			igfbp6a; igfbp6b
MIR27A			ighmbp2
MIR23A			igsf8
CLPP	clpp		il10rb
POLG2	polg2		il12ba; si:ch211-213n8.3; si:dkey-88e18.2
AATF	aatf		il34
ADCY9	adcy9		il6r
ESR2	esr2a; esr2b		il6st
C12orf72			ilf2
BNIP3	bnip3		ilk
RAB4A	rab4a		ilvbl
BDNF	bdnf		im:7142942
TMEM107	tmem107l		im:7163673
MRPL17	mrpl17		immp2l
EPRS	eprs		immt
PIAS3			imp3
ABCF3			imp4
KIAA1407			impa2
QTRTD1	qtrtd1		impad1
KIAA0100			impdh1b; impdh1a
IL16			impdh2
AP4E1	ap4e1		inab; inaa
NIPA2	nipa2		inadl
MACROD1	macrod1		ing1
AKR1C3			ing2
ANP32E	anp32e		ing3
HIST2H2BE	LOC100329560; si:dkey-108k21.9; si:ch211-113a14.28; LOC100329290; LOC100334559; LOC100334869; si:ch211-113a14.22; si:ch211-113a14.29; LOC563490; si:ch211-113a14.15; si:dkey-108k21.17; si:ch73-36p18.3; si:dkey-108k21.27; zgc:194989; zgc:173587; LOC100330556; LOC564421; wu:fe11b02; zgc:112234; LOC100333322; LOC101884412; LOC100004810; ano9a; LOC100538106; LOC100536401; LOC103911340; LOC100000783; L…		ing5a; ing5b
HIST2H2AC			ino80
HIST2H2AB	zgc:101846; si:ch211-113a14.16; zgc:110434; si:ch211-113a14.19; LOC570115; LOC100334934; LOC100004510; LOC100151041; zgc:114037; si:dkey-261m9.7; zgc:173652; LOC565202; LOC100000574; zgc:195633; LOC100001004		ino80b
UTP11L	utp11l		ino80c
STK40	stk40		ino80e
LFNG	lfng		inpp5l
MORF4L2	morf4l1		inppl1a
UNC13B			insig1
SLC25A32	slc25a32b; slc25a32a		insig2
DCAF13	dcaf13		insm2
LOC401397			insrb; insra
C7orf40			ints1
SNORA9			ints10
GIN1	zgc:113436		ints3
HSPBAP1	hspbap1		ints4
DIRC2	dirc2		ints6
OSBPL10	osbpl10; LOC100334085		ints7
ZNF860			ints8
NCRNA00207			ints9
SFI1	sfi1		invs
TLE6	chico; aes		ip6k1
RNASEK	rnaseka; rnasekb		ipmkb; ipmka
C17orf49	zgc:103508		ipo13
MIR195			ipo4
MIR497			ipo7
FAM96A	zgc:73185		iqcb1; LOC100006122
SNX1	snx1a; snx1b		iqch
SNAP23	snap23.1; snap23.2		iqsec1b
NARS2	nars2		irak4
POLD4	si:dkey-28b4.7		irf1b
PITX3			irf2a
GBF1	gbf1		irf2bp1
BTAF1	btaf1		irf2bp2a; irf2bp2b
C1orf163			irx5a; irx5b
PGD	pgd		isca1
HES5	her2		isg20
C1QL1	c1ql1		isg20l2
CXorf42			isl2a; isl2b
FKBP15	fkbp15; si:ch73-199g24.2		islr2
SLC31A1	slc31a1		isoc1
RP1L1	rp1l1b; rp1l1a		itfg2
FGFR1OP	fgfr1op		itgb1bp1
PRR7	prr7		itgb2
PRKCI	prkci		itpka
PPM1L	ppm1la; ppm1lb		itpkca
PRR5	prr5		itpr1a; itpr1b
LOC553158			itpr3
MEIS1	meis1b		itprip
MIA	mia		itsn1
RAB4B	rab4b		ivd
ANO8	ano8b		ivns1abpa
GTPBP3	gtpbp3		iws1
PRDX2	prdx2		jag1b; jag1a
RNASEH2A	rnaseh2a		jag2b
ICAM4			jak2b; jak2a
ICAM5			jarid2b
RFX2	rfx2		jkamp
FSTL3	fstl3		jmjd1cb
CARD14	card14		jmjd4
SPG7	spg7		jmjd6
ZNF668	znf668		jmy
ZNF646	znf646p; si:dkey-89b17.4		josd1
ATOH7	atoh7		jph1b; jph1a
RIT1	rit1		jph2
SLC27A3	LOC568883		jtb
PRMT6	prmt6		jun
MID2	mid2		junba; junbb
C7orf55	c3h7orf55		jund
TBC1D9B	tbc1d9b		kank1; si:dkey-226m8.9
HARS	hars		kank2
HARS2	hars		kars
LIMD1	LOC562793		kat5a; kat5b
ZNF2			katnb1
WDR92	wdr92		kazald3
PNO1	pno1		kbtbd2
ZNF780A			kcnab2b; kcnab2
ICAM1			kcnc3a; kcnc3b
NDUFA11	ndufa11		kcne4
VMAC	vmac		kcng3
C19orf23			kcnh4a; kcnh4b
CIRBP	cirbpa; cirbpb		kcnip3b; kcnip3a
MYL12A	myl12.2; myl12.1		kcnk1a
C17orf55			kcnk5a
DDX5	ddx5		kcnk6
CCDC45			kcnn1a
RSAD1	rsad1		kcnn4
SLC25A39	slc25a39		kctd12.2; kctd12.1
PSMD3	psmd3		kctd13
XPO6	xpo6		kctd15b
RPS29	rps29		kctd16b
HOXC6	hoxc6a; hoxc6b		kctd3
HOXC5	hoxc5a		kctd9b; kctd9a
HOXC4	hoxc4a		kdelc1
C11orf48			kdelc2
C11orf83			kdelr3
MADD	madd		kdm1a
C10orf76	zgc:63733		kdm2aa; kdm2ab
LAMB3			kdm2ab; kdm2b
BTG2	btg2		kdm4b
DEDD	dedd		kdm4c
RCC2	rcc2		kdm5bb; kdm5ba
BHLHE40	bhlhe40		kdm5c
ZMYND8	zmynd8; prkcbp1l		khdrbs1b; khdrbs1a
TMEM164			khsrp
TNPO3	tnpo3		kiaa0895l
LOC286016			kiaa0907
LOC100133091			kif11
HMGN4			kif15
APBB3	apbb3		kif18a
SLC35A4	slc35a4		kif20a
SNX24	snx24		kif20ba
TRMU	trmu		kif21a
MRPL45	mrpl45		kif22
UBE3A	ube3a		kif2c
ADCK1	adck1		kif3b
C14orf4			kif4
LOC100130776			kif5bb; kif5ba
SPRYD3	spryd3		kif9
PGM2L1	pgm2l1		kifap3a
UNC93B1	unc93b1		kifc1
TRMT112	trmt112		kifc3
PRDX5	prdx5		kirrelb; kirrela
KIAA1804	si:ch211-120p12.3		kita; kitb
SEC14L1	sec14l1		klf1
FLJ37453			klf12b
SPEN	spen; wu:fb69f10		klf15
AIFM1	aifm1		klf5a; klf5b
EXT1	ext1b		klf6a
HEY1	hey1		klf9
TMEM106B	tmem106bb		klhdc10
SHPRH	shprh		klhdc3
CETN3	cetn3		klhl12
RBX1	rbx1		klhl18
ASXL1	asxl1		klhl2
CHMP2A	bc2		klhl20
UBE2M	si:ch1073-205c8.3		klhl21
LOC100131691			klhl23
GSK3A	gsk3ab; gsk3aa		klhl24a
FLCN	flcn		klhl28
MC1R	mc1r		klhl35
TUBB3			kntc1
RSL24D1	rsl24d1		kpna1
ATPBD4			kpna3
PICALM	picalma; picalmb		kpna4
C11orf68	zgc:63470		kpna5
DRAP1	drap1		kpnb1
EHBP1L1	ehbp1l1b		kras
ALDH18A1	aldh18a1		kremen1
LBR	lbr		kri1
C1orf43	zgc:123238		krr1
UBAP2L	ubap2l		krt97; cyt1l; krt15; krt91; krt1-19d; cyt1; krtt1c19e; zgc:109868; krt17; krt96; krt94; krt93
RPS8	rps8b		krt97; krt95; si:ch211-156l18.7; krt1-19d; krt91; cyt1l; cki; zgc:109868; krt15; zgc:171226; krt94; krt93; krtt1c19e; cyt1; krt17; krt96
SNORD55			krtcap2
SNORD46			ktn1
SNORD38A			l3mbtl2
SNORD38B			l3mbtl3
GOSR2	gosr2		lace1a
TPR	tprb; tpra		lama5
C1orf27	c2h1orf27		lamb2
CLPX	clpxa		lamc1
TSKU	tsku		lamc3
RPS6	rps6		laptm4b
NRF1	nrf1		larp1
ZNF192			larp4aa
LMNB1	lmnb1		lasp1
RASA2			lbr
HYAL2	hyal2b		lcmt2
MAPK1	mapk1		ldb1b
RALY	raly		ldha
ZNF580			ldhba; ldhbb
ZNF581			ldlra
CCDC106	ccdc106a; ccdc106b		ldlrad3
SUPT5H	supt5h		lekr1
ECH1	ech1		leng1
ELL	ell		leng9
C19orf28			leo1
ELANE			lepr
RFFL	rffl		leprot
ALDH3A2	aldh3a2a; aldh3a1		letm2
NUDT21	cpsf5		lfng
OGFOD1	ogfod1		lgals2b; lgals2a; lgals1l1
AKTIP	aktip		lgr4
MIR7-2			lhpp
CCDC53	ccdc53		lhx1a
TBCE	tbce		lhx2b
TBC1D20	tbc1d20		lhx4
ZDHHC9	zdhhc9		lhx9
CDK5RAP2			lifra; lifrb
C8orf37			lima1a
MARCKS	marcksa; marcksb		limk2
SMAP1	smap1		lin37
C6orf154			lin52
CHCHD6	chchd6a; chchd6b		lin7c
NKTR	nktr		lin9
SLC6A6	slc6a6b; slc6a6a		lins
YDJC	ydjc		lipca
CCDC116			lipf
DGKD	LOC100536469		lipin2
CKM	ckmb; ckma		lipt1
CYP2S1	cyp2x10.2; cyp2x7; LOC100148115; wu:fd49b10; cyp2x12; cyp2x9; cyp2x6		lix1l
NDUFV2	ndufv2		llgl1
GHDC	ghdc		lman2
ARHGAP23	arhgap23a		lmbr1l
CHD3	chd3		lmbrd1
COQ7	coq7		lmbrd2b
CATSPER2P1			lmln
PDIA3	pdia3		lmna
C12orf44			lmnb1
NAT11			lmo1
C17orf62	zgc:91940		lmo7a; lmo7b
CHAT	chata		lnpb; lnpa
SLC18A3	slc18a3a; slc18a3b		lonp1
AHCYL2	ahcyl2		lonp2
DMTF1	dmtf1		loxa
C7orf41			loxl2b
SGK1	sgk1		lpcat4
XPO5			lpl; LOC101884800
POLH	polh		lrfn4a; lrfn4b
CDKN1A	cdkn1a		lrig2
ADH5	adh5		lrp1
G3BP2	g3bp2		lrp10
RNF4	im:7142942		lrp1bb
GGA1	gga1		lrp5
MEX3C	mex3c		lrpprc
KIAA1012			lrrc15
HN1	hn1a; hn1b		lrrc28
ACD			lrrc42
PARD6A	pard6a		lrrc45
CLN3	cln3		lrrc58; lrrc58a
APOB48R			lrrc59
ABCA3	abca3b		lrrc61
ABCA17P			lrrc8aa; lrrc8ab
DIS3L	dis3l		lrrk1
FLVCR2	LOC565210; flvcr2b		lrrn2
ALG10	alg10		lrsam1
SYVN1	syvn1		lsg1
B3GAT3	b3gat3		lsm10
CNIH4	cnih4		lsm11
UCK2	uck2a; uck2b		lsm12b; lsm12a
BCL10	bcl10		lsm14b
TMEM14B	tmem14ca; tmem14cb		lsm3
[truncated: 4,301 more rows]

## Sheet: HYPOXIC REGENERATES
HIF dependent genes in NBf/HB	HIF independent genes in NB/HB
cldnc	LOC100000189
has2	LOC100000968
	LOC100001470
	LOC100001610
	LOC100002730
	LOC100003865
	LOC100005127
	LOC100005515
	LOC100005591
	LOC100005637
	LOC100006022
	LOC100006088
	LOC100006420
	LOC100007480
	LOC555552
	LOC558408
	LOC559763
	LOC559836
	LOC560275
	LOC560651
	LOC562296
	LOC563219
	LOC563686
	LOC563836
	LOC564056
	LOC564241
	LOC565254
	LOC567074
	LOC567475
	LOC569655
	LOC570363
	LOC570585
	LOC570755
	LOC570953
	LOC571013
	LOC572171
	LOC572527
	LOC793006
	LOC794103
	LOC794815
	LOC796346
	LOC797575
	LOC799368
	MGC171500
	dlc
	eno1
	gnb5
	grtp1b
	her4.2
	hopx
	igsf9l
	ildr1
	im:7146988
	krt1-19d
	krt4
	lhx6
	mdka
	neurog1
	nog2
	nos2
	nrg1
	pop5
	robo3
	si:ch211-14a17.13
	si:dkey-204f11.3
	si:rp71-45k5.9
	siglec-2
	slc16a3
	slc16a9a
	slc16a9b
	smtnl
	st3gal1l
	th2
	tph1l
	uts2a
	zgc:100919
	zgc:103521
	zgc:103748
	zgc:110248
	zgc:112293
	zgc:114185
	zgc:152928
	zgc:154093
	zgc:158584
	zgc:158634
	zgc:158702
	zgc:171930
	zgc:56548
	zgc:63528
	zgc:92061
	zgc:92130
