# Supplementary material for: Biological outcome and mapping of total factor cascades in response to HIF induction during regenerative angiogenesis
Source: Oncotarget. 2016 Feb 25;7(11):12102–20. doi: 10.18632/oncotarget.7728 (PMC4914272; doi:10.18632/oncotarget.7728)
Supplement: Supplementary file 4 [file oncotarget-07-12102-s004.xlsx]

## Sheet: REGENARATION 
ZEBRAFISH GENES /regeneration	CORRESPONDING HUMAN GENES
Gene Symbol	Gene Symbol
si:dkey-21o22.1	LEP
LOC555617
LOC562159
tubb5	TUBB
adam8a	ADAM8
cygb1	CYGB
LOC797054
tnc	TNC
col10a1	COL10A1
zgc:112293
f5	F5
fabp7a	FABP7
LOC100002565
LOC100003133	ASTL
LOC100007314
col1a1
shha	SHH
zgc:112443
mdka	MDK
rcn3	RCN3
rrbp1
mmp13
slc1a4	SLC1A4
LOC100003522
fkbp11	FKBP11
marcks
wu:fa95e04
zgc:152876
pdlim3
zgc:136538
zgc:110409
LOC556677
hsp47
olfm2
LOC100006896
zgc:158328
hrh3	HRH3
LOC795820
crip2	CRIP2
LOC569005
fkbp10
syt4	SYT4
LOC564830
zgc:64172
zgc:110647
sepn1	SEPN1
LOC563353
LOC560546
egfl6	EGFL6
LOC566702
calua	CALU
wu:fc16h08
dpysl5a	DPYSL5
zgc:92411
LOC556193
zgc:85942
zgc:112378
zgc:112355
zgc:77264
zgc:153629
zgc:91851
zgc:113641
tph1l
zgc:110794
nid2
eno2	ENO2
zgc:154065
sp5
si:dkey-80c24.6
fn1b	FN1
LOC100003768
zgc:110340	C8orf4
LOC557301	CARTPT
fkbp7	FKBP7
si:ch211-103f16.4
zgc:63960
zgc:92630
pcolce2b	PCOLCE2
bcl2l10
prss35	PRSS35
LOC562849
col1a2	COL1A2
c6ast1	ASTL
zgc:158401
zgc:110124
tuba1
zgc:77358	SP6
kpna2	KPNA2
LOC555472
LOC562671
p4ha1
col1a3
trip13	TRIP13
LOC558319
zgc:153815
krt18	KRT18
zgc:158414
LOC561688
calb2l
thyn1	THYN1
bcan	BCAN
dact2	DACT2
cdc20	CDC20
zgc:63734
zgc:113307
psmb7	PSMB7
zgc:55664
anxa6	ANXA6
zgc:114181	CNDP1
lamb1
wu:fc25c04
zgc:110132
LOC570157
LOC793857
ret1
LOC560081
tuba8l3	TUBA3E
zgc:153988
zgc:110680
zgc:158279
zgc:56065
tmem4
aspn	ASPN
LOC556849
smo	SMO
camkv
zgc:153118
dachc	DACH1
slc39a4	SLC39A4
rasl11b	RASL11B
LOC557081
zgc:103578
cx43	GJA1
LOC573469
LOC796228
tspan7	TSPAN6
kif23	KIF23
orc6l
LOC556647
LOC558224
im:7155668
zgc:85889
mapk4	MAPK4
LOC569270
ephx1	EPHX1
ccnb1	CCNB1
si:busm1-234g15.1
uts2a
im:7136220
zgc:92423
LOC791753
cdc2
sox11b	SOX11
zgc:112473
sp9	SP9
prdm1
sae1	SAE1
sox11a	SOX11
ripply1	RIPPLY1
ccnb2	CCNB2
zgc:153034
robo3	ROBO3
plk1	PLK1
zgc:153687
zgc:152925
zgc:113368
cthrc1a	CTHRC1
LOC562517
tacc3	TACC3
LOC555591
sparc	SPARC
LOC564240
lef1	LEF1
hmmr	HMMR
fstl1
freqa
zgc:91826
LOC100004339
zgc:112100
has2	HAS2
phex	PHEX
sp8l
zgc:153675
zgc:136529
LOC568915
rtkn2
ect2	ECT2
LOC794239
zgc:56161
pnoc
zgc:73062
LOC561344
si:dkey-181o6.1
fbln1	FBLN1
zgc:110417
zgc:56280
st3gal2l
LOC100002334
zgc:66426	SPEF1
sb:cb221
wu:fj56f11
lama5	LAMA5
zic3	ZIC3
LOC100007699
rab34
DKEY-273O13.2
zgc:103752
zgc:103517
LOC100005405
LOC572136
txndc5	TXNDC5
msxe
LOC555911
zgc:123174
cdca8l
LOC557865
zgc:123190
zgc:92903
chys1
zgc:92338
zgc:162186
zgc:136911
LOC100004175
zgc:162816
tomm40l	TOMM40
pbk	PBK
zgc:113340
creld2	CRELD2
birc5a	BIRC5
lox
smtnl	SMTNL2
zgc:101026
zgc:114041
robo1	ROBO1
zgc:64119
zgc:112296
snag1
Ccdc5
dlx4a	DLX4
zgc:154164	HIST4H4; HIST1H4E; HIST1H4B; HIST1H4C; HIST1H4F; HIST1H4L; HIST1H4I; HIST1H4J; HIST1H4H; HIST2H4B; HIST2H4A
abcf2
maf
trh	TRH
bgn
LOC561584
hnmt	HNMT
kif11	KIF11
zgc:103478
tnfaip6	TNFAIP6
foxm1l
dkk1
apex1	APEX1
zgc:109972
cyyr1	CYYR1
bambi
zgc:158350
ublcp1	UBLCP1
tpi1a	TPI1
lrrn1	LRRN1
zgc:112262
zgc:123167
zgc:111945
zgc:56093
LOC555878
zgc:153910
pak1	PAK1
zgc:162245
zgc:110687
thbs4
zgc:153327
sema3d	SEMA3D
col18a1	COL18A1
si:dkey-119m7.4
zgc:56200
ripply3	RIPPLY3
LOC100003066
LOC553326
zgc:136403
dctd	DCTD
si:dkey-217k21.2
coch	COCH
LOC570779
LOC565342
LOC561532
erm
zgc:100912
cd99l2	CD99L2
LOC565952
junb
zgc:112133
sdf2	SDF2
zgc:136557
ccnf	CCNF
zgc:92043
egfl7	EGFL7; EGFL8
pax6a	PAX6
zgc:64116
prickle1a	PRICKLE1
LOC566690
zgc:162266
zgc:92321
LOC798275
LOC100008429
sass6	SASS6
mdkb	MDK
meig1	MEIG1
pelo	PELO
ttk	TTK
crybb2	CRYBB2
smc2	SMC2
tuba8l	TUBA8
zgc:92739
zgc:77409
LOC799443
mybl2
dhfr	DHFR
calrl2
zgc:86839
LOC100000736
dut	DUT
fgf20b	FGF20
sst1
rtf1	RTF1
zgc:162780
zgc:113456
cenpk	CENPK
rad51	RAD51
zgc:91875
slc39a7	SLC39A7
zgc:158297
LOC556154
wu:fc51g12
mmp14b	MMP14
si:xx-35d8.1
LOC555328
MGC158377
pea3
dtl	DTL
si:ch211-147d7.3
si:busm1-60j23.1
im:7137135
ccna2	CCNA2
pcbd1	PCBD1
LOC570839
zgc:136338
chtf18	CHTF18
aldh1a2	ALDH1A2
rpa2	RPA2; RPA4
cenpn	CENPN
kntc2l
rrm2	RRM2
hsd11b2	HSD11B2
idh2	IDH2
zgc:136593
wnt16	WNT16
LOC567071
si:ch211-237l4.2
zgc:113902
zgc:158618
tyms	TYMS
tram2	TRAM2
zgc:158798
fzd9
LOC565793
gpm6bb
LOC555457
ssr3	SSR3
dcn	DCN
zgc:114085
LOC567446
zgc:136922
ckmt1	CKMT1A; CKMT1B
h2afx	H2AFX
cdh2	CDH2
zgc:110154
zgc:56708
d4st1
plk4	PLK4
rab6b	RAB6B
zgc:110210
LOC561143	KIFC1
zgc:86724
si:busm1-142b24.1
LOC795944
chst11	CHST11
ing5b	ING5
LOC565402
diwanka
dlg7
gli2a	GLI2
stka
LOC794493
zgc:65956
h2afza
CH211-89F7.1
zgc:63947
zgc:112207
phlda3	PHLDA3
mt2	MT1F
pofut2	POFUT2
LOC797252
zgc:158348
zgc:55549
ssr4	SSR4
zgc:153228
zgc:110715
zgc:163061
kifc1	KIFC1
crabp2b	CRABP2
LOC565145
lrpap1	LRPAP1
zgc:77158	SLC45A3
im:7146988
LOC553328
zgc:123113
zgc:101125
zgc:111795
sec11a	SEC11A
Lepre1
prickle1b	PRICKLE1
LOC556398
LOC568041
tnnt2
timp2b	TIMP2
zgc:66125
mcm4	MCM4
msxb
orc3l
wu:fb78a10
zgc:103426
zgc:56628
tmsb	TMSB10; TMSB4Y; TMSB15A; TMSB15B; TMSB4X
asph	ASPH
col11a1
slc25a27	SLC25A27
mcm5	MCM5
slc16a9a	SLC16A9
si:ch211-240j22.5
LOC100001423
ctnnb2
crtap	CRTAP
DKEY-77F17.8
lman1	LMAN1
zgc:158825
tpm4
zgc:153423
LOC100003591
zgc:86751
zgc:173729	SERPINB6; SERPINB8; SERPINB9
ppib	PPIB
prim1	PRIM1
rpe65b	RPE65
zgc:101025
zgc:162881
top2a	TOP2A
mmp23al
ctsl1a
LOC792559
dnl2
zgc:113025
zgc:92072
dacha	DACH2
htra1
zgc:110527
LOC565013
ptprn2	PTPRN2
wnt5b	WNT5B
jag1a	JAG1
fgf20a	FGF20
dixdc1
traip	TRAIP
zgc:109868	KRT17; KRT31; KRT37; KRT32; KRT36; LOC100653049; KRT34; KRT33B; KRT24; KRT19; KRT15; KRT38; KRT13; KRT20; KRT28; KRT26; KRT10; KRT16; KRT14; KRT12; KRT39; KRT35; KRT40; KRT25
zgc:110598
wu:fj40d12
melk	MELK
asf1b
zgc:85702
zgc:101687
zgc:77086
mcm2	MCM2
CH211-126J24.3
zgc:103575
junbl
wu:fe11b02	HIST1H2BJ; HIST1H2BD; HIST2H2BF; HIST2H2BE; HIST3H2BB; HIST1H2BK; HIST1H2BN; LOC102724334; HIST1H2BO; HIST1H2BH; HIST1H2BB; HIST1H2BF; HIST1H2BI
her6	HES1
zgc:56095	FTL
LOC799146
rnpep	RNPEP
zgc:153912
msi2
wdr51a
zgc:110113
angptl5	ANGPTL5
uhrf1	UHRF1
zgc:153930
daam1l
LOC553370
bmper	BMPER
dnajb11	DNAJB11
si:dkey-77p13.2
zgc:103632
chchd2	CHCHD2
LOC562957
pcdh16l
smc4	SMC4
cdkn1c
lmnl3
nucb2a	NUCB2
LOC563411
LOC572562
zgc:136330
zgc:110289
LOC555798
Slbp
wu:fb92b08
nrp2a	NRP2
smarcad1
zgc:122977
si:ch211-191i18.2
LOC569755
zgc:101771
LOC402865
icat
cth	CTH
xrcc5	XRCC5
zgc:153139
zgc:123335	C5orf45
id:ibd1090
zgc:136263
tram
ugdh	UGDH
zgc:163040	HIST4H4; HIST1H4I; HIST1H4J; HIST1H4H; HIST2H4B; HIST1H4B; HIST1H4C; HIST1H4L; HIST1H4E; HIST1H4F; HIST2H4A
zgc:56310
zgc:86902
hmox1
zgc:110727
zgc:112438
kdelr3	KDELR3
LOC100002979
si:ch211-63o20.7
zgc:103688
zgc:110307
LOC567420
pdip5
bbs5	BBS5
rbp1a
tmco1	TMCO1
chaf1b	CHAF1B
fn1
LOC571123	NPBWR1
zgc:109934	FTMT
itga5	ITGA5
galnt14	GALNT14
LOC567638
nrp2b	NRP2
zgc:171644
dlx5a	DLX5
zgc:114204
sox4a	SOX4
zgc:158361
tmpo
zgc:86706
fam116b
memo1	MEMO1
cdk2	CDK2
snap25b	SNAP25
blf
gng3	GNG3
im:7145273
zgc:153909
zgc:85752
zgc:77456
rab13	RAB13
LOC792585
msxc
zgc:113028
LOC100002400
zic5	ZIC5
edg2
gmfb	GMFB
zgc:64012
zgc:154006
zgc:158179
eif4a1a	EIF4A1
fbxo5	FBXO5
zgc:165659
dnm2l
LOC794796
zgc:103507
LOC100001275
whsc1	WHSC1
rtn4b	RTN4
zgc:153027
psmd11b	PSMD11
krcp
dnajc21	DNAJC21
LOC564005
zgc:162171
si:dkey-94n12.2
LOC564072
LOC556296
mif	MIF
p4ha2	P4HA2
zgc:162965
mmp14a	MMP14
LOC798050
sept5a	2005-09-01
ctps
zgc:101826
mthfd2	MTHFD2
slc31a1	SLC31A1
zgc:92873	C11orf49
b4galt7	B4GALT7
zgc:110285
calub
alkbh6	ALKBH6
sulf1	SULF1
irf2a	IRF2
zgc:171223	SPDL1
bcat1	BCAT1
zgc:56466
zgc:136902
calm2a	CALM2; CALM3; CALM1
tpte	TPTE2; TPTE
zgc:163030	CSTL1; CST3; CST4; CST5; CST2; CST1
zgc:86900
si:dkey-202b22.2
si:ch211-31p3.2
slc35b4	SLC35B4
LOC563369
zgc:77734
zgc:123096	C2orf47
dnmt3
CH211-233H19.2
rac3
zgc:55702
mcfd2	MCFD2
zic2a	ZIC2
zgc:110645
nhp2l1
txndc17	TXNDC17
LOC570150
LOC794667
slc16a9b	SLC16A9
zgc:114139
LOC563039
si:ch211-237l4.5
LOC100005084
gclm	GCLM
zgc:136733
gmnn	GMNN
si:ch211-146f4.5
zgc:101713
zgc:110425	HIST1H1B; HIST1H1A; HIST1H1E; HIST1H1T; HIST1H1C
rbb4
zgc:101792
ficd	FICD
epha7	EPHA7
si:ch211-245h7.2
LOC560560
calrl
LOC561183
inhbaa	INHBA
LOC563301
LOC799369
zgc:110044
stxbp6	STXBP6
lin7b	LIN7B
arr3
im:6911596
LOC100001946
zgc:56581
fbln2	FBLN2
spag6	SPAG6
thbs1	THBS1
snrpb2	SNRPB2
LOC564151
zgc:101853	AIMP1
zgc:153260
ssr1	SSR1
dab1
LOC100004140
gins3	GINS3
si:busm1-211o13.10
zgc:158343
zgc:77429
tspan18b	TSPAN18
thoc6	THOC6
zgc:103574
LOC100004687
pmm2	PMM2
LOC799801
zgc:85645
LOC791932
fgf10b	FGF10
bzw1
cdkn3	CDKN3
zgc:56419
ddost	DDOST
wu:fb02c12
zgc:85944
ppih	PPIH
zgc:77876
sec23a	SEC23A
zgc:113060
zgc:158314
pitx2a
zgc:55461	TUBB4B
shcbp1	SHCBP1
gtpbp1l	GTPBP1
im:7159197
wu:fc50c01
itga2b	ITGA2B
cfl2	CFL2
zgc:101814
LOC564821
dad1	DAD1
hsp90b1	HSP90B1
im:7136552
c20orf24
zgc:110822
LOC558960
ngfb	NGF
LOC560376
fancc	FANCC
zgc:66479
fzd2	FZD2
zgc:114084
prmt1	PRMT1
zgc:85615
LOC793238
slc35d1
orc1l
adka	ADK
rcc1	RCC1
zgc:65964
uck2b	UCK2
zgc:63849
wu:fb09d09
LOC561489
dZ63M10.3
eve1
LOC559032
LOC568139
depdc1a	DEPDC1
LOC565811
mmp2	MMP2
tgfbi	TGFBI
zgc:101566
cars	CARS
LOC566954
glrx	GLRX
zgc:158847
rbp1b
ruvbl2	RUVBL2
zgc:77010
zgc:92891
LOC561963
msh2	MSH2
zgc:85772
si:dkeyp-115a10.3	MFSD2B
LOC445411
smarca5	SMARCA5
zgc:56559
LOC563907
LOC553407
zgc:73210
LOC570642
col15a1
si:ch211-142e24.2
pola2	POLA2
hm13	HM13
tnnt3b	TNNT3
zgc:109973
LOC100003913
pdia4	PDIA4
wu:fc70c06
zgc:153772
wu:fb10g03
zgc:73136
rtcd1
zgc:110092
dnmt1	DNMT1
ift57	IFT57
fkbp1b	FKBP1B
pklr	PKLR
zgc:171708
zgc:85900
clu	CLU
zgc:86715
zgc:55995
anxa13	ANXA13
usp14	USP14
hoxc13b
cthl	CTH
nfil3	NFIL3
fabp11
zgc:92379
wu:fd11a04
rnaseh2a	RNASEH2A
hspa5	HSPA5
mmp9	MMP9
zgc:174938
thbs3a	THBS3
zgc:153970
cox7a2
15-sept.
rftn2	RFTN2
LOC562052
zgc:101058
LOC569566
ugt1aa
scube2	SCUBE2
LOC568379
zgc:73273
wu:fj36c08
wee1	WEE1
zgc:56074
LOC100004663
zgc:110317
hyou1	HYOU1
LOC561285
si:dkey-31f5.7
DKEY-1K23.2
si:rp71-20i5.4
zgc:92827
zgc:101650
CH73-129N6.1
angptl2
si:ch211-240l14.1
ms4a4a
LOC799087
zgc:92721
psma5	PSMA5
mibp	NMRK2
zgc:92605
zgc:92038
cfl2l
LOC100008034
lmo3	LMO3
si:dkey-18o7.1
mtx1b	MTX1
surf4l	SURF4
prickle2
zgc:86785
LOC556897
LOC563708
zgc:103699
zgc:153534
mapre1
slc35e3	SLC35E3
zgc:154027
LOC558407
zgc:92139	THOP1
zgc:162618
b3gat3	B3GAT3
st6galnac
mbd3b	MBD3; MBD3L1; MBD3L3; MBD3L4; MBD3L2; MBD3L5
zgc:86762
quo
zgc:109963
fancf	FANCF
sgk1	SGK1
LOC793590
zgc:92066	FTMT
zgc:103525
fgfrl1b
zgc:100849
zgc:153375
c20orf149l
anln-like
ddx39b	DDX39B
apoeb	APOE
zgc:55536
kdelr2
zgc:92818	C16orf87
col4a5	COL4A5
uba5	UBA5
dynll2
pitrm1	PITRM1
zgc:112178
wu:fl24e08
fam136a	FAM136A
zgc:73237
LOC562097
timm9	TIMM9
zgc:153063
zgc:55871
pgls	PGLS
snai1a	SNAI1
wu:fc39c04
zgc:171651
qdpra
LOC567366
zgc:86722
si:ch211-160d20.1
wu:fj15c08
zgc:123194
zgc:101680
si:ch211-237l4.7
si:dkey-11e23.4	ACOT4; ACOT1; ACOT6
LOC793572
LOC571892
hspe1	HSPE1
LOC563972
zgc:111843
zgc:158292
sat1
tes	TES
LOC559333
LOC555637
zgc:100930
sgcd	SGCD
LOC568815
LOC559908
LOC566313
mpv17	MPV17
dnd
slc39a13	SLC39A13
zgc:101581
msxd
LOC794880
homez
zgc:153362
LOC794550
zgc:153343	GDPGP1
zgc:110016
zgc:73290
zgc:92648
pfn2l	PFN2
zgc:77284
zgc:92599
pcna	PCNA
zgc:152758
LOC556406
caspb	CASP4; CASP5; CASP12
cnih
sdf2l1	SDF2L1
pane1	CENPM
anxa2a	ANXA2
psmc1a	PSMC1
lta4h	LTA4H
LOC796123
dj383j4.3l
loxl3b	LOXL3
ssrp1a	SSRP1
zgc:91912
zgc:153149
zgc:162303
ptprf
id:ibd2611
wu:fi33g05
eya2	EYA2
plod2	PLOD2
zgc:110065
hnrpkl	HNRNPK
zgc:112080
orc5l
nek2	NEK2
cldn11
tmed3	TMED3
MGC162242
zdhhc5
LOC796065
zgc:111977
zgc:114136
hnrnpa0
dci
zgc:162162
zgc:153290
ccdc80	CCDC80
pole2	POLE2
pofut1	POFUT1
mcm3	MCM3
zgc:162232
efemp2
LOC558421
zgc:153242
zgc:112282
etf1
wu:fa31c06
cdkl1	CDKL1
zgc:158130
si:ch211-216l23.1	ZNF423
LOC560400
si:dkey-27p7.2
gem	GEM
dnmt7
asns	ASNS
zgc:171284
LOC562098
sfrs1l
marcksl1
fgf3	FGF3
dnmt5
LOC555502
zgc:86878
zgc:103564	RDM1
zgc:103639
ttc4	TTC4
zgc:77165
wu:fb39g11
itgb1b	ITGB1
dermo1
atad3b	ATAD3A; ATAD3B
acat2	ACAT2
bscv
rpia	RPIA
phf5a	PHF5A
zgc:56123
zgc:56548
zgc:103484
abcf1	ABCF1
dlx6a	DLX6
eaf2	EAF2
zgc:63651
calm2b	CALM2; CALM3; CALM1
zgc:110594
zgc:73238
LOC571252
psmb5	PSMB5
MGC158750
zgc:112012
sec61b	SEC61B
twist2	TWIST2
zgc:56259
psmd7	PSMD7
nmt1
wu:fc39d06
LOC559228
zgc:114162
ilf2	ILF2
nutf2	NUTF2
zgc:92774
hoxa11b	HOXA11
LOC100005659
hoxa13a	HOXA13
calr	CALR
zgc:109986
wu:fc18h07
zgc:55317
zgc:86833
zgc:85678
cpn1	CPN1
camsap1l1
vipr1
zgc:55392
LOC796294
LOC797155
MGC162200
zgc:100998
psme3	PSME3
decr2	DECR2
LOC560842
LOC572121
ipo9	IPO9
lmnb1	LMNB1
srpk1b	SRPK1
wars	WARS
nlcam
LOC558178
LOC798079
zgc:103515
ssb	SSB
zgc:64098
LOC559365
zgc:63673
zgc:92668
zgc:162707	C3orf70
zgc:136949
LOC100000559
polb	POLB
si:dkey-113g17.2
zgc:110008
zgc:64043
zgc:153789
LOC793096
LOC100002784
prkcsh	PRKCSH
ankrd10a	ANKRD10
zgc:56526
zgc:77488
tor2a	TOR2A
LOC799432
aspm	ASPM
ebna1bp2l
LOC793283
LOC569865
pold2	POLD2
si:dkey-103i16.1
rybpa	RYBP
LOC555485
tbca	TBCA
zgc:158636
alg8	ALG8
LOC559158
sf3b5	SF3B5
wu:fc51a12
nsfl1c	NSFL1C
zgc:154093
si:dkey-22a1.2
LOC560145
hmgb2
eif4g2a	EIF4G2
zgc:110718
zgc:158242
zgc:100804
zgc:162216
zgc:110783	MARC2; MARC1
zgc:123267
zgc:100865
rad54l	RAD54L
LOC553395
zmpste24	ZMPSTE24
LOC563413
zgc:112515
si:rp71-1h10.1
cntfr	CNTFR
wdr18	WDR18
wu:fb55f05
ywhaqb	YWHAZ; SFN
zgc:100836
fbl	FBL
nxph1	NXPH1
chst5
LOC100007128
zgc:153066
si:dkeyp-1h4.2
ruvbl1	RUVBL1
zgc:86841
zgc:56682
zgc:92652
cacng2
LOC564485
LOC562503
zgc:86813
MGC165618
LOC566052	MYDGF
prmt5	PRMT5
crlf1b	CRLF1
mpdu1b	MPDU1
LOC100000697
zgc:77870
zgc:85675
LOC795723
si:dkey-34f16.5
snrpfl
zgc:113045
dlx2a	DLX2
calb2
ccbl2	CCBL2
LOC100004749
serpine2	SERPINE2
dpp3	DPP3
im:7151270
si:ch211-206k18.2
shmt1	SHMT1
lamc1	LAMC1
tmed5	TMED5
LOC792926
zgc:158435
LOC100002809
psma6a	PSMA6
zgc:73269
yeats4	YEATS4
zmynd19	ZMYND19
zgc:110676
tspan18a	TSPAN18
LOC569485
CT573048.1
psmc6	PSMC6
nkx6.1	NKX6-1
hoxa9a	HOXA9
smarcb1
zgc:158409
psmc4	PSMC4
ehhadh	EHHADH
ltb4dh
prdm8	ZNF488
zgc:110014
pgm3	PGM3
g3bp1	G3BP1
zgc:101623
zgc:111996
zgc:110622
si:rp71-1f1.7
fez1	FEZ1
fabp11l
ppid	PPID
zgc:154058
metrnl	METRNL
id2b
zgc:56429
zgc:65780
sri	SRI
LOC557321
zgc:56513
wu:fk47c09
entpd1	ENTPD1
tyrobp
LOC798497
zgc:56476
LOC797968
fam54b
tuba8l4	TUBA3E
fhl
si:ch211-196f5.1
zgc:136871
LOC567097
snrpd1	SNRPD1
lgals1l2
dynlrb1	DYNLRB1
aebp2	AEBP2
si:busm1-132m23.3
LOC558864
CH211-69I14.7
zgc:76940
zgc:55865
zgc:77004
LOC553479
aldh1a3	ALDH1A3
fen1
zgc:73311
zgc:112305
wu:fc16f07
LOC799227
copz2	COPZ2
zgc:158614
wu:fj09e11
si:dkey-30c15.12	CDH1; CDH3
zgc:63579
pdgfaa	PDGFA
wipi1	WIPI1
LOC556575
zgc:112271
wu:fc04c01
zgc:112042
MGC171407
LOC556126
sh3gl1b	SH3GL1
rtk6
ndufa12l
LOC555997
srp9	SRP9
CH211-278B8.3
sall1a	SALL1
sephs1	SEPHS1
zgc:162640
psmd4
LOC796935
zgc:112425
wu:fc55g10
LOC555246
lgals1l1	LGALS1
zgc:77262
alg9	ALG9
zgc:110388
LOC556162
zgc:112331
zgc:103652
athl1	ATHL1
tm9sf3	TM9SF3
copz1	COPZ1
DKEY-238C7.16
lypla1	LYPLA1
si:dkeyp-117h8.4
LOC555419
rgl1	RGL1
LOC792357
zgc:77246
cdon	CDON
zgc:153434
LOC100000216
zgc:101868
zgc:101743
zgc:113106
LOC565082
zgc:114119
zgc:92586
phb	PHB
nnt	NNT
cnn3
zgc:77861
LOC794148
zgc:113210
ift20	IFT20
zgc:101696
ctbp2
rmi1	RMI1
aldh2a
nola3
zgc:153383	FAM177A1
LOC795256
hprt1l
zp3	ZP3
zgc:112445
rer1	RER1
hes5
zgc:153688
zgc:85936	ANKLE1
LOC799269
LOC795398
zgc:101602
tmem49
nucb2b	NUCB2
tbl2	TBL2
zgc:158425
zgc:77759
copb2	COPB2
zgc:92895
fancl	FANCL
serpind1	SERPIND1
zgc:55520
zgc:92198
zgc:110166
si:rp71-4m17.1
LOC553284
LOC100003026
ccdc25	CCDC25
wu:fc55g01
zgc:112058
ttrapl
tk1	TK1
zgc:103549
zgc:112184
tube1	TUBE1
zgc:63613
zgc:77294
zgc:66488
psat1	PSAT1
rdh8l
LOC566629
samm50	SAMM50
ripk2	RIPK2
fkbp9	FKBP9
zgc:55701
LOC569778
zgc:112050
ext1a	EXT1
wu:fk47b06
zgc:85981
ctnnbl1	CTNNBL1
LOC100000101
id1	ID1
zgc:162293
zgc:77082
LOC564134
zgc:73358
zgc:92286
zgc:114143
zgc:92530
LOC100007534
zgc:112290
zgc:92011
zgc:136493
acvrl1	ACVRL1
zgc:91871
zgc:109902
zgc:103553
zgc:152951
grip1	GRIP1
mki67ipl
LOC791523
LOC100005269
LOC568957
zgc:77115
cdh7	CDH7
eftud2	EFTUD2
pabpc1b	PABPC1; PABPC3; PABPC5
zgc:110288
LOC556995
pwp2h	PWP2; LOC102724159
tmem167
zgc:56540
zgc:113030	ZNF91
zgc:165648
top1l	TOP1
drg1	DRG1
si:ch211-217g15.2
zc3hc1	ZC3HC1
psmb3	PSMB3
acot7	ACOT7
mus81	MUS81
zgc:100913
si:ch211-122c9.1
tpbgl
fgf2	FGF2
spon1b	SPON1
sec13	SEC13
zgc:112535
zgc:152964
LOC798033
zgc:113921
zgc:101685
LOC793651
zgc:154140
arl4a
LOC570248
zgc:110394
zgc:136550
si:dkey-19f21.1
wu:fe37g01
nog1	NOG
wu:fj53d07
hdac1	HDAC1
kdelr2l
zgc:101540	SLC27A2
zgc:136805
nrarpa	NRARP
zgc:91861
zgc:110674
nip7	NIP7
hoxc12b	HOXC12
zgc:113342
zgc:86701
jmjd5
zgc:101121
snrpc	SNRPC
LOC556613
zgc:101555
psmd1	PSMD1
wu:fb98b04
zgc:152999
zgc:92147
zgc:101594
ppp4c
LOC568472
anxa5
zgc:162272
zgc:92638
zgc:55645
zgc:153393
zgc:101531
ilf3
gtf2h4	GTF2H4
LOC100006544
ap3m1	AP3M1
LOC561990
zgc:110565
zgc:136591
LOC566448	SASH1
zgc:77126
ung
htf9c
zgc:92812
b3galnt2	B3GALNT2
LOC560413
icln
zgc:158478
hoxd13a	HOXD13
zgc:73292
zgc:92810
smarce1	SMARCE1
pigk	PIGK
zgc:109898
gnpda1	GNPDA1
zgc:103761
cyb5a	CYB5A
LOC795980
LOC566787
LOC553307
ppig	PPIG
zgc:101136
zgc:101102
pdgfab	PDGFA
rabif	RABIF
zgc:100786
ldha	LDHA; LDHC; LDHAL6A; LDHAL6B
nup50	NUP50
zgc:66282
aprt	APRT
selt1a	SELT
LOC553401
lrrc40	LRRC40
LOC553478
rpa1	RPA1
rtn4r	RTN4R
scarf1	SCARF1
zgc:162281
rrs1	RRS1
zgc:86657
lsm7	LSM7
zgc:153896
zgc:162250
gfer	GFER
uba1	UBA1
ncl1	NCLN
zgc:100920	NKAIN4
ift52	IFT52
zgc:114138
col4a6	COL4A6
zgc:65908
zgc:63863
wdr5	WDR5
sox4b	SOX4
zgc:110767
racgap1	RACGAP1
si:ch211-116k3.1
mrpl14	MRPL14
arcn1
zgc:85979
zgc:110385
psmd3	PSMD3
zgc:77650	ARF5
usp5	USP5
zgc:86773
hbae1	HBZ
zgc:165580
zgc:153749
zgc:100802
rnuxa
lama1	LAMA1
LOC100007667
tal1	TAL1
zgc:153352	C5orf34
zgc:101710
zgc:91821
si:ch211-266o5.1
sb:cb307
zgc:153026
zgc:66438
ptrh1	PTRH1
dcun1d5	DCUN1D5
zgc:100916
zgc:112231
zgc:55396
ctxn2	CTXN2
zgc:153382
ahsa1
zgc:56596	UBL4A
zgc:110330
rpl7l1	RPL7L1
mycn	MYCN
LOC566470
zgc:154095
trappc6b	TRAPPC6B
zgc:110825
smyd2
si:rp71-45k5.4	PSMA2
npm1
rnaseh2b	RNASEH2B
plxnd1
zgc:101016	C9orf85
stc1	STC1
zgc:153894
LOC570063
ranbp1	RANBP1
adora2a.2
dpm1	DPM1
zgc:165530
zgc:92655
ptp4a1	PTP4A1
psmc3	PSMC3
zgc:77052
psmb6	PSMB6
zgc:92780
LOC797855
zgc:171930
tlr18
LOC558119
zgc:158342
zgc:123318
LOC793834
zgc:92922
arhgef1
rfc3	RFC3
zgc:112044
exosc6	EXOSC6
zgc:112101
cpsf2	CPSF2
sars	SARS
zgc:163053
hoxc11b	HOXC11
dennd4a	DENND4A
zgc:110436
zgc:162946
zgc:110839
zgc:113016
zgc:162468
zgc:123330
LOC799684
si:dkey-14d8.3
zgc:158231
zgc:136360
LOC100001508
zgc:110136
khdrbs1
zgc:56183
zgc:112025
rbb4l	RBBP7
zgc:101819	C4orf27
mrp63
LOC794585
im:7143037
02-sept.
calm3a	CALM2; CALM3; CALM1
zgc:91880
itm1
zgc:77556
wu:fb12g12
ND1	ND1
zgc:66353
plcxd3	PLCXD3
wu:fd57b02
sb:cb363
zgc:101611
dnajc10	DNAJC10
zgc:86898
psmd13	PSMD13
CH211-165I18.1
cyb5b	CYB5B
LOC565873
zgc:158661
hibch	HIBCH
lmna	LMNA
slc43a1
zgc:77218
wdr57
hnrnpl
im:7151680
zgc:66377
wu:fa96d09
zgc:103764
LOC561510
pdp2	PDP2
zgc:100872
eif2b1	EIF2B1
LOC570585
nola1
zgc:92775
LOC794233
zgc:92215
tpst1	TPST1
zgc:56199
zgc:85910
zgc:56493	TXN; TXNDC2
ifrd2	IFRD2
zgc:77222
zgc:158671
gpr98
prp19	PRPF19
nasp	NASP
zgc:110810
dlx2b	DLX2
sh3gl3
zgc:153239
ugcg	UGCG
LOC100005158
zgc:86799
wu:fb78f01
zgc:100967
zgc:112202
LOC100005986
pa2g4a	PA2G4
zgc:153623
LOC798462
hspd1	HSPD1
snrpd3l	SNRPD3
slc4a2
sdhdb	SDHD
zgc:65861
zgc:153169
zgc:56630
zgc:171967	GANAB
ttc25	TTC25
ndufs4	NDUFS4
bmp4	BMP4
LOC566645
ctnnb1	CTNNB1
zgc:153771
zgc:92261
zgc:158657
zgc:86924
mcts1	MCTS1
bcl7a	BCL7A
zgc:165521
LOC562769
zgc:173863
arf5	ARF5
zgc:85812
zgc:56719	C16orf13
zgc:154089
psmd2	PSMD2
LOC553226
rab30	RAB30
LOC561938
pigf	PIGF
zgc:110525
si:dkey-121a11.2
zgc:114169
smad3b	SMAD3
zgc:171691
rnf7	RNF7
zgc:77234
gb:am422106
zgc:154116
LOC100003590
sppl2	SPPL2B
LOC563100
LOC571753
zgc:55741	SGTA
ntd5	APOH
LOC792898
h3f3a	H3F3A; H3F3B
zgc:103536	C12orf43
gstp1	GSTP1
myca	MYC
hhex	HHEX
bag2	BAG2
sepm
zgc:92629
LOC559066	MYOF
coro1c
zgc:165627	CEP112
cse1l	CSE1L
ergic3	ERGIC3
snrpb	SNRPB; SNRPN
LOC569455
zgc:64162
LOC564324
zgc:77098
zgc:65987
zgc:153707
zgc:114037	HIST2H2AB; HIST1H2AH; HIST1H2AM
zgc:158428
pold1	POLD1
arl13b	ARL13B
zgc:101035
pdss2	PDSS2
erh	ERH
pacsin1
rassf1	RASSF1
mcam
si:dkey-174c12.2
LOC100004995
zgc:153243
LOC556642
slit1b	SLIT1
gpt2	GPT2
zgc:152681
zgc:152927
zgc:153440
gstp2	GSTP1
cox7c	COX7C
cct3	CCT3
zgc:158391
slc16a1
LOC558023
zgc:123019
zgc:136279
hoxa9b	HOXA9
cox5a
zgc:154147
fgf10
LOC794395
zgc:136473
zgc:73340	KIAA1456
stil	STIL
zgc:56576	C14orf166
seh1l	SEH1L
zgc:85609
gnb5
aldh9a1b	ALDH9A1
lmo4
LOC570477
hsd17b12a	HSD17B12
zgc:64095
vcanb
rrm1	RRM1
si:busm1-57i23.1
LOC558758
rbx1	RBX1
got2b	GOT2
sept9a	2009-09-01
LOC562939
slc25a21	SLC25A21
tardbp	TARDBP
wu:fb48e04
LOC557360
zgc:64148
rtk4
LOC571263
si:ch211-222e23.8
zgc:73351
cx43.4
anp32b	ANP32B
pdcd5	PDCD5
zgc:158743
wu:fc89d12
LOC566872
LOC556719
dlx1a	DLX1
ndufa10	NDUFA10
LOC100001628
hsdl2	HSDL2
zgc:110269	GEN1
zgc:162175
smpd4	SMPD4
sap18	SAP18
ncbp2	NCBP2
zgc:56036
ctbp1
fat
LOC565671
wu:fb75e06
ywhah	YWHAH
nek8	NEK8
zgc:113143
polm	POLM
itm2c
zgc:110395
LOC100002469	ZNF91
prelid1
hprt1	HPRT1
zgc:63986
zgc:123215
rad52	RAD52
zgc:158286
sec31p
hoxa10b	HOXA10
timp2
LOC556243
zgc:55318
zgc:66453
zgc:92716
LOC557337
si:dkeyp-11g8.5
abce1	ABCE1
LOC793624
dpysl2
zgc:162328
LOC555824
zgc:91866
zgc:92267
si:ch211-285p6.1
LOC562889
zgc:56068
zgc:153397
LOC559064
zgc:103467
LOC796252
LOC565785
rpe	RPE; RPEL1
hadhb	HADHB
LOC556422	SLC25A51; SLC25A52
zgc:153377
LOC100005981
zgc:162879
zgc:85653
LOC100007435
lmnb2	LMNB2
zgc:92225
prdm5	PRDM5
LOC568524
wu:fb13e09
LOC558408
LOC100005775
zgc:92222
LOC558891
runx1	RUNX1; LOC100506403
LOC572703
LOC560505
si:ch211-107n13.1	FAM110D
zgc:63637
mecr	MECR
def
sp7	SP7
foxd1	FOXD1
parp3	PARP3
cpox	CPOX
zgc:113071
LOC558034
tmem93
zgc:110774
zgc:92801
rdx
elavl1	ELAVL1
zgc:92464
zgc:109948
LOC100005116
cdv3	CDV3
zgc:77412
LOC556737
zgc:77560
atp13a
zgc:73376
zgc:109995
zgc:103562
LOC799244
hnrpab
adh8b	ADH6; ADH1A; ADH7; ADH1B; ADH4; ADH1C
zgc:63774
crsp3
actn3
zgc:152779
angpt2
zgc:110538
zgc:110020
zgc:153750
LOC563450
cln5	CLN5
LOC797982
ndrg1
wu:fc35f12
LOC559073
zgc:153358
zgc:103579
mrpl17	MRPL17
zgc:153699
si:dkey-261i16.3
mrpl35	MRPL35
zgc:91857
LOC558198
pgm2	PGM2
slc6a19
ppa1
nedd8	NEDD8
psmb1	PSMB1
gtf2h2	GTF2H2; GTF2H2C; GTF2H2C_2
LOC567048
zgc:162139
tgif1	TGIF1
wu:fj01d05
jam3
glrx3	GLRX3
zgc:100960
zgc:91992
zgc:112315
smad1	SMAD1
LOC794447
dnmt6
rnps1	RNPS1
DKEY-46A12.1
zgc:56443
prps1a	PRPS1; PRPS1L1
zgc:110615
wdr75	WDR75
grpel1	GRPEL1
ppp2r2d	PPP2R2D
rfc5	RFC5
nono	NONO
tmem33	TMEM33
mcee	MCEE
ddx19	DDX19B; DDX19A
zgc:162240
LOC565943
c10orf63
LOC565658
LOC794103
ndpkz3
LOC798060
zgc:103412
ing4	ING4
hspa4l	HSPA4L
sh3gl2	SH3GL2
zgc:92062
LOC799069
skib	SKI
zgc:85671
polr2j	POLR2J; POLR2J3; POLR2J2
zgc:101855
cdh17	CDH17
hug	ELAVL1
gspt1	GSPT1; GSPT2
zgc:114184
cox4nb
zgc:162335
cct7	CCT7
zgc:153990	NAIF1
sumo3
si:rp71-71m17.1
zgc:64091
zgc:64203
ptgesl	PTGES2
pdlim4	PDLIM4
zgc:56136
sh3glb2
zgc:77898
si:ch211-220p15.9
bet1	BET1
cndp2	CNDP2
zgc:55843
ZOR-2
tkt
zgc:154041
zgc:136925
snrpd3	SNRPD3
dlx4b	DLX4
zgc:158731
zgc:158339
zgc:136328
zgc:153636
dpysl4	DPYSL4
ren	REN
hpx	HPX
zgc:92166
zgc:114060
alg6	ALG6
[truncated: 4,766 more rows]

## Sheet: HYPOXIA
ZEBRAFISH GENES /hyPOXIA	CORRESPONDING HUMAN GENES
Gene Symbol	Gene Symbol
si:dkey-21o22.1
LOC571042	DSG2
fech	FECH
zgc:162324	C3orf67
LOC100002139
LOC100006523
zgc:158614
slc16a3	SLC16A3
LOC557623
gstp2	GSTP1
LOC562724
zgc:101897
zgc:92254
LOC402880
il1b	IL1B
mmp13
zgc:64172
LOC797365
LOC100002020
zgc:163083
LOC560210
gstp1	GSTP1
zgc:153034
LOC407674
zgc:85680
zgc:109868	KRT17; KRT31; KRT37; KRT32; KRT36; LOC100653049; KRT34; KRT33B; KRT24; KRT19; KRT15; KRT38; KRT13; KRT20; KRT28; KRT26; KRT10; KRT16; KRT14; KRT12; KRT39; KRT35; KRT40; KRT25
zgc:114041
zgc:103580
hmox1
zgc:110285
LOC557043
zgc:110343
gclm	GCLM
zgc:101574
zgc:110010
atf3	ATF3
cth	CTH
zgc:109934	FTMT
cthl	CTH
zgc:92020
atp1a1a.2	ATP1A1
zgc:111843
sqstm1	SQSTM1
ckmt1	CKMT1A; CKMT1B
wu:fj05g07
cyp51	CYP51A1
s100a1	S100A1
ndrg1
rrm2	RRM2
zgc:103517
LOC100000377
hsd17b12a	HSD17B12
zgc:101684
zgc:92903
DKEY-241L7.8
zgc:136388
zgc:152925
LOC562517
kif23	KIF23
LOC792585
zgc:56066
zgc:122977
lect2l	LECT2
kpna2	KPNA2
tmod4	TMOD4
egr2a
zgc:136570
zgc:113156
zgc:123283
psmb7	PSMB7
fdps	FDPS
zgc:55664
zgc:109981
zgc:91895
ciapin1	CIAPIN1
trip13	TRIP13
psmd11b	PSMD11
LOC795620
acat2	ACAT2
zgc:153665	MAL
LOC100004175
hmgcs1	HMGCS1
hig1
pelo	PELO
LOC573469
zgc:162965
zgc:56199
LOC100001920
mthfd2	MTHFD2
ccnb2	CCNB2
cdc2
cx43.4
zgc:77234
tomm40l	TOMM40
f5	F5
LOC100004528
LOC100002308
hspb1	HSPB1
psmd13	PSMD13
chchd2	CHCHD2
zgc:73056
gclc	GCLC
zgc:92778
LOC563265
nrarpa	NRARP
LOC567149	LECT2
hmmr	HMMR
zgc:101688
zgc:153679
mcm5	MCM5
cyb5b	CYB5B
plk1	PLK1
Ccdc5
rtkn2
cdc20	CDC20
zgc:110527
zgc:77906
zgc:77112
ephx1	EPHX1
LOC565952
zgc:153910
wdr51a
LOC402799
gem	GEM
zgc:92321
atad3b	ATAD3A; ATAD3B
krcp
zgc:103611
zgc:113902
wu:fj20h02
zgc:110417
zgc:112058
dctd	DCTD
egln3	EGLN3
tyms	TYMS
rcc1	RCC1
LOC795398
pmm2	PMM2
mcm4	MCM4
LOC795359
syt4	SYT4
zgc:103699
LOC100004603
cdca8l
rad51	RAD51
eif4a1a	EIF4A1
nrg1	NRG1
zgc:153687
zgc:86751
dhfr	DHFR
orc6l
ptrh1	PTRH1
smc2	SMC2
zgc:158297
pbk	PBK
wars	WARS
mt2	MT1F
irge4	IRGM
zgc:66295
zgc:123190
zgc:92754
zgc:154093
ctps
ccnf	CCNF
DKEY-273O13.2
stka
ttk	TTK
zgc:103538
txnl1	TXNL1
si:busm1-234g15.1
si:dkey-217k21.2
chaf1b	CHAF1B
si:ch211-222e23.8
psmb5	PSMB5
im:7138989
zgc:110154
zgc:55549
zgc:165523
pitpnb	PITPNB
mybl2
zgc:112262
zp3	ZP3
glrx	GLRX
traip	TRAIP
LOC563411
LOC100008429
zgc:73066
c20orf149l
pgd	PGD
LOC799227
LOC100001046
elovl6	ELOVL6
zgc:110116
LOC100007314
timm50	TIMM50
zgc:158387
dnmt1	DNMT1
zgc:76966
sass6	SASS6
LOC563054
zgc:56161
si:ch211-194e15.1
homez
LOC560838
zgc:101594
abhd4	ABHD4
wee1	WEE1
prdx6	PRDX6
wu:fc51g12
zgc:111795
zgc:114138
LOC100002294
zgc:85702
zgc:112226
rdh12	RDH12
foxm1l
zgc:85644
zgc:66125
zgc:100824
LOC567366
rpa2	RPA2; RPA4
zgc:64119
zgc:153291
psmc1b	PSMC1
zgc:110727
zgc:123096	C2orf47
zgc:86706
slc35e1	SLC35E1
zgc:109902
LOC564241
tfr1b	TFRC
zgc:77004
wdr51bl
nell2a	NELL2
zgc:86724
zgc:64116
zgc:158847
hm:zeh0438
dtl	DTL
zgc:123174
zgc:56200
zgc:100849
zgc:112445
zgc:112474
si:dkey-30c15.12	CDH1; CDH3
slc33a1	SLC33A1
im:7145273
nr4a3	NR4A3
LOC553307
dhcr7	DHCR7
zgc:56136
pcna	PCNA
ndufa12l
nek2	NEK2
zgc:110425	HIST1H1B; HIST1H1A; HIST1H1E; HIST1H1T; HIST1H1C
zgc:154065
zgc:154147
zgc:92136
LOC555906
zgc:153079
zgc:56708
gopc	GOPC
pdp2	PDP2
si:ch211-132p20.4
sesn2	SESN2
usp14	USP14
hif1an	HIF1AN
psmc4	PSMC4
neurod4	NEUROD4
zmpste24	ZMPSTE24
wu:fc49e05
casp3b	CASP3
zgc:153290
dj383j4.3l
zgc:158618
zgc:153228
apex1	APEX1
asns	ASNS
melk	MELK
orc1l
zgc:56005
zgc:158343
zgc:114044
LOC567097
mtx1b	MTX1
creld2	CRELD2
nsfl1c	NSFL1C
zgc:77165
fancl	FANCL
zgc:162272
depdc1a	DEPDC1
zgc:123089
zgc:86833
si:dkeyp-87e7.3
psmc3	PSMC3
zgc:109963
zgc:165571
zgc:112042
utrnp
zgc:92215
LOC570672
thoc6	THOC6
si:busm1-142b24.1
zgc:92512
zgc:101125
slc27a6
hspa9	HSPA9
pgm2	PGM2
ppih	PPIH
zgc:162881
pold1	POLD1
cenpn	CENPN
h2afx	H2AFX
zgc:77650	ARF5
MGC162242
atad1b	ATAD1
ssb	SSB
prim1	PRIM1
phb	PHB
zgc:153343	GDPGP1
slc7a2	SLC7A2
zgc:103480
zgc:85772
nfil3	NFIL3
sae1	SAE1
cdk2	CDK2
birc5a	BIRC5
ccdc106
zgc:114085
psmc6	PSMC6
etf1
zgc:85752
zgc:110395
zgc:103507
psmd6	PSMD6
si:dkeyp-11g8.5
onecutl
hnrnpa0
msh2	MSH2
psmd7	PSMD7
zgc:103612
LOC100001500
dnajc21	DNAJC21
hk1	HK1
c20orf11
zgc:56068
zgc:152873
zgc:73369
tmco1	TMCO1
c20orf24
pgm3	PGM3
psmc1a	PSMC1
zgc:112184
LOC100005632
zgc:163061
zgc:158397
zgc:136593
si:dkey-119m7.4
LOC556243
zgc:92655
LOC100002129
MGC162178
zgc:110782
zgc:171708
samm50	SAMM50
zgc:152999
sox9b	SOX9
si:ch211-154o6.6
uhrf1	UHRF1
plekhf2	PLEKHF2
wu:fj36c08
LOC100006139
zgc:86839
hccsa
zgc:56065
aldh8a1	ALDH8A1
abcf1	ABCF1
smarcad1
cxcr4a	CXCR4
zgc:66135
psmd4
zgc:153375
rnmtl1
pole2	POLE2
twistnb	TWISTNB
ZOR-2
LOC562705
LOC559097
zgc:110844
zgc:77429
rbb4
psme3	PSME3
RP71-15H20.7
zgc:110020
f2rl1
rrs1	RRS1
zgc:158657
LOC100001232
zgc:153242
or111-7
psmd2	PSMD2
cox5a
nmt1
zgc:110289
ect2	ECT2
si:busm1-132m23.3
LOC570063
pola2	POLA2
zgc:114204
LOC445411
zgc:153789
egfr
ddx18	DDX18
si:dkeyp-114f9.4
zgc:92147
mapre1
LOC569944
gdpd3
LOC562052
zgc:73273
psma6a	PSMA6
mcm3	MCM3
tk1	TK1
nhp2l1
sb:cb458
zgc:101685
sars	SARS
psmc2	PSMC2
zgc:154073
zgc:65780
LOC561267
zgc:103564	RDM1
atp2b3
pitpna
zgc:100900
mcfd2	MCFD2
zgc:162603
coro1c
nol5
zgc:63472
zgc:100802
zgc:101798
LOC792544
got2b	GOT2
snrpb2	SNRPB2
si:dkeyp-117h8.4
tor2a	TOR2A
rnaseh2a	RNASEH2A
zgc:162640
zgc:92599
zgc:92062
ugcg	UGCG
psmb1	PSMB1
trabd	TRABD
LOC568815
c1qtnf4	C1QTNF4
si:dkey-30c15.13
slc43a1
LOC100000371
ppig	PPIG
ruvbl1	RUVBL1
LOC799186
LOC566787
zgc:110330
zgc:76940
LOC797982
slc25a14	SLC25A14
hsd17b10	HSD17B10
LOC556578
sgk1	SGK1
LOC562909
ccbl2	CCBL2
LOC794667
zgc:86799
zgc:110680
zgc:163054
ddost	DDOST
LOC792803
zgc:158263
zgc:85889
zgc:101680
zgc:152983
LOC571763
zgc:63992
zgc:100911	SGMS2
bzw1
wu:fk14g09
si:dkey-22a1.2
LOC556422	SLC25A51; SLC25A52
zgc:56653
zgc:103473
LOC555670
si:rp71-45k5.4	PSMA2
maff	MAFF
uba1	UBA1
LOC561373
zgc:152758
zgc:153077
LOC556854	TOR1B; TOR1A
htatip2	HTATIP2
polr3e	POLR3E; LOC101060521
prelid1
tmem41b	TMEM41B
zgc:86898
LOC558758
adob	ADO
zgc:92895
thex1
zgc:85936	ANKLE1
tomm34	TOMM34
ddx56	DDX56
tomm22	TOMM22
fam136a	FAM136A
ndufa10	NDUFA10
LOC553393
LOC566177
zgc:154088
psmb6	PSMB6
nos2
LOC559978
si:ch211-219a15.4
zgc:152753
LOC797676
LOC100005723
grn2	GRN
zgc:91858
il26
zgc:158775
LOC557488
zgc:158621
si:dkey-217m5.3
LOC553977
zgc:113625	GIMAP2; GIMAP6; GIMAP4; GIMAP8; GIMAP7; GIMAP5; GIMAP1; GIMAP1-GIMAP5
LOC100003246
si:ch211-217k17.10
cx28.6
LOC799195
LOC100002541
LOC100001401
zgc:152911
LOC100002821
LOC100007376
LOC100007356
zgc:158407
zgc:136778
LOC572175
crfb9
DKEY-83F18.10
LOC557392
LOC571282	HLA-DQA1; HLA-DOA; HLA-DRA; HLA-DPA1; HLA-DQA2
zgc:153920	PLEKHS1
LOC799808
zgc:136643
mhc1uea
camk4	CAMK4
LOC796178
si:ch211-215m21.17
iclp2
LOC565039
LOC569655
LOC797968
ret1
LOC100000002
zgc:65893
si:ch211-243g18.2
LOC100000433
LOC561381
alox12	ALOX12; ALOX15
si:dkey-7c18.24
LOC100000095
LOC100003537
LOC559699
LOC569358
zgc:123114
prox1
zgc:64161
LOC555477
MGC174526
LOC569583
opn1sw2
wu:fj58c09
LOC566401
wu:fj80h11
wu:fb49f03
zgc:158223
wu:fj98c04
tnika	TNIK
pik3cd	PIK3CD
LOC100002840
cldnh	CLDN3
LOC100008381
zgc:152857
LOC100000870
zgc:101790
zgc:91833
pou4f1	POU4F1
LOC557389
zgc:101791
accn2c
si:ch211-214p16.1
LOC792733
LOC795226
zgc:136857
LOC100006993
zgc:162317
LOC100005733
zgc:101715	C19orf12
LOC793213
v2rd1
foxa2	FOXA2
LOC100000067
LOC795960
LOC799308
per4
zgc:100982
LOC797653
zgc:92261
aldh1a3	ALDH1A3
LOC100004739
LOC100006932	TRIM35
LOC100002539
LOC567691
LOC100006155
si:ch211-97m8.1
foxq1
si:dkey-33i22.2
LOC559003
nr1d1	NR1D1
LOC568891
zgc:154018
LOC559012
si:dkey-181f18.3
HLA-DPA1
zgc:77713
LOC556536
LOC794832
jag1b	JAG1
heatr5a	HEATR5A
LOC100003913
zgc:111998
sb:cb322
zgc:65942
zgc:152922
LOC796346
LOC100006063
ypel3	YPEL4
zgc:64054
zgc:152863
stat3	STAT3
LOC799968
dedd1	DEDD2
LOC796714
LOC797752
zgc:92429	ITGB1BP2
LOC566764
si:ch211-284a13.1
zgc:136954
LOC100001978
LOC100007050
mhc1uaa
LOC553493
zgc:158445	ENDOD1
LOC799067
LOC100007278
LOC799688
si:ch211-241p16.1
sb:cb931
DKEY-16C1.1
zgc:158411
calcoco2	CALCOCO2
si:dkeyp-72h1.1
zgc:152774	MORC4
zgc:65788
LOC794185
LOC562877
zgc:152979
wu:fj84d10
tas2r3
LOC793184
LOC568986
LOC100002007
spry2	SPRY2
si:busm1-228j01.6	HLA-DMB
zgc:158634
LOC571984
hm:zehn2160
sox1b	SOX1
si:dkeyp-8f4.4
si:ch211-57k11.4
si:ch211-63o20.5
mtmr1
zgc:86889
LOC100006014
LOC100003547
grtp1b	GRTP1
LOC100004581
LOC100007433
LOC568716	ZNF91
LOC100004186
CH211-117M20.8
LOC100003570
zgc:153632
zgc:162253
zgc:163021
zgc:165628
mdm1	MDM1
LOC571836
otx1
zgc:112378
zgc:112072
cntfr	CNTFR
zgc:92242
wu:fk35f04
tagap
LOC100002901
sepw1	SEPW1; SELV
LOC792454
LOC100006891
LOC569707
wu:fc63h12
LOC792596
LOC556280
zgc:63672
zgc:163138
mao	MAOB; MAOA
LOC794307
si:ch211-198b3.2
LOC100007798
LOC100003048
LOC561184
ankrd6
zgc:110353
ddc	DDC
LOC100000923
zgc:113337	CD200
LOC791649
LOC567234
zgc:100907
LOC566995
si:busm1-122b7.1
zgc:153952
LOC564960
hey1	HEY1
si:ch211-199g17.2
mbd3b	MBD3; MBD3L1; MBD3L3; MBD3L4; MBD3L2; MBD3L5
zgc:103678
zgc:153151
CH211-66I11.1
zgc:103467
zgc:112207
LOC799970
zgc:136939
zgc:101744	REEP6
slc44a4	SLC44A4
carhsp1	CARHSP1
hoxa13b	HOXA13
LOC100003573
sh3gl2	SH3GL2
meis2.1
LOC567284
LOC100000158
fzd10	FZD10
DKEY-238C7.16
si:dkey-24l11.4
LOC100002523
cyp26b1	CYP26B1
LOC567276
MGC162334
mcrs1	MCRS1
rps6kal	RPS6KA6; RPS6KA3
LOC567742
zgc:103427
LOC569391	ZNF91
LOC555361
syk	SYK
zgc:152887
zgc:91840
zgc:63668

## Sheet: HYPOXIC REGENERATES
ZEBRAFISH GENES /HYPOXIA AND REGENERATION	CORRESPONDING HUMAN GENES
Gene Symbol	Gene Symbol
cldnc	CLDN9
slc16a3	SLC16A3
uts2a
th2
LOC564056
zgc:171930
LOC799368
LOC559763
slc16a9a	SLC16A9
LOC560651
tph1l
im:7146988
LOC563686
zgc:158702
LOC794103
zgc:154093
LOC100006420
LOC100000189
zgc:112293
si:rp71-45k5.9
nrg1	NRG1
LOC564241
LOC100006022
robo3	ROBO3
LOC563219
neurog1	NEUROG1
LOC100006088
LOC572171
zgc:63528
zgc:100919
igsf9l
zgc:56548
smtnl	SMTNL2
zgc:92130
LOC100005127
nog2
LOC555552
slc16a9b	SLC16A9
mdka	MDK
has2	HAS2
LOC572527
zgc:152928
eno1
LOC559836
LOC793006
lhx6	LHX6
LOC794815
LOC100003865
zgc:114185
LOC796346
krt1-19d	KRT17; KRT31; KRT37; KRT32; KRT36; LOC100653049; KRT34; KRT33B; KRT24; KRT19; KRT15; KRT38; KRT13; KRT20; KRT28; KRT26; KRT10; KRT16; KRT14; KRT12; KRT39; KRT35; KRT40; KRT25
siglec-2
LOC100000968
LOC797575
nos2
LOC100001610
LOC100002730
ildr1
zgc:92061
MGC171500
zgc:103748
pop5	POP5
dlc	DLL3
LOC565254
LOC100005637
zgc:110248
zgc:158584
LOC100007480
si:dkey-204f11.3
grtp1b	GRTP1
LOC100005591
gnb5
LOC562296
LOC570953
hopx	HOPX
si:ch211-14a17.13	PSMB11
LOC569655
her4.2
zgc:103521
zgc:158634
LOC567074
LOC571013
LOC100005515
LOC570585
LOC570755
LOC563836
LOC558408
LOC567475
st3gal1l	ST3GAL1
krt4	KRT3
LOC560275
LOC100001470
LOC570363
